# Supplementary material for: Haplotype-Based Models Improve Sweep Detection in Ancient Populations with Complex Demography
Source: bioRxiv. 2026 May 11:2026.05.08.723766. Preprint. [Version 1] doi: 10.64898/2026.05.08.723766 (PMC13192823; doi:10.64898/2026.05.08.723766)
Supplement: Supplement 2 [file media-2.xlsx]

## Sheet: Table of Contents
SI Table Descriptions
SI Table 1. Empirical data set
SI Table 2. 1% FPR power pooled ancestral populations
SI Table 3. Chi-square results pooled ancestral populations
SI.Table 4. 1% FPR 51 SNPs, without monomorphic sites
SI.Table 5. Chi-square results 51 SNPs, without monmorphic sites
SI.Table 6. 1% FPR 51 SNPs, with monomorphic sites
SI.Table 7. Chi-square results 51 SNPs, with monmorphic sites
SI.Table 8. 1% FPR 101 SNPs, without monomorphic sites
SI.Table 9. 1% FPR 101 SNPs, with monomorphic sites
SI. Table 10. Chi-square results without monomorphic sites
SI. Table 11. Chi-square results with monomorphic sites
SI.Table 12. SL empirical sweeps without monomorphic sites
SI.Table 13. SL empirical sweeps with monomorphic sites
SI.Table 14. SF2 empirical sweeps
SI.Table 15. G12 empirical sweeps without monomorphic sites
SI.Table 16. G12 empirical sweeps with monomorphic sites
SI.Table 17. G12 empirical sweeps without monomorphic sites, r5e-9
SI.Table 18. G12 empirical sweeps with monomorphic sites, r5e-9
SI.Table 19. SF2 empirical sweeps, r5e-9
SI.Table 20. SL empirical sweeps without monomorphic sites, r5e-9
SI.Table 21. SL empirical sweeps with monomorphic sites, r5e-9
SI.Table 22. SF2 and SL overlapping sweeps
SI.Table 22. SF2 and SL overlapping sweeps
SI. Table 24. SF2 and Souilmi sweep overlaps
SI. Table 25. SF2 and Racimo sweep overlaps
SI. Table 26. SL and Racimo sweep overlaps
SI. Table 27. FUMA results

## Sheet: SI Table 1
Genetic ID	Date mean in BP in years before 1950 CE [OxCal mu for a direct radiocarbon date, and average of range for a contextual date]	New.Group.ID
I0726	7950	Anatolia_EF
I1099	8300	Anatolia_EF
I1100	8300	Anatolia_EF
I1102	8300	Anatolia_EF
I1103	8300	Anatolia_EF
I5068	7088	CentralEurope_EF
I5069	6961	CentralEurope_EF
I5208	7150	CentralEurope_EF
I5205	7150	CentralEurope_EF
I5206	7150	CentralEurope_EF
I5207	7150	CentralEurope_EF
I7949	3022	CentralEurope_LNBA
I4136	4250	CentralEurope_LNBA
I4886	4088	CentralEurope_LNBA
I4888	4038	CentralEurope_LNBA
I4889	4131	CentralEurope_LNBA
I4890	4250	CentralEurope_LNBA
I4891	4131	CentralEurope_LNBA
I4895	4106	CentralEurope_LNBA
I4896	4163	CentralEurope_LNBA
I4945	4177	CentralEurope_LNBA
I4946	4188	CentralEurope_LNBA
I5514	4155	CentralEurope_LNBA
I5666	4250	CentralEurope_LNBA
I7205	4200	CentralEurope_LNBA
I7211	4183	CentralEurope_LNBA
I7213	4231	CentralEurope_LNBA
I7249	4011	CentralEurope_LNBA
I7250	4200	CentralEurope_LNBA
I7251	4200	CentralEurope_LNBA
I7269	4200	CentralEurope_LNBA
I7270	4200	CentralEurope_LNBA
I7275	4200	CentralEurope_LNBA
I7276	4200	CentralEurope_LNBA
I7278	4333	CentralEurope_LNBA
I7281	4194	CentralEurope_LNBA
I7282	4200	CentralEurope_LNBA
I7286	4221	CentralEurope_LNBA
I7287	4200	CentralEurope_LNBA
I7288	4200	CentralEurope_LNBA
I7290	4200	CentralEurope_LNBA
I7210	4071	CentralEurope_LNBA
I7289	4289	CentralEurope_LNBA
I13467	4289	CentralEurope_LNBA
I6695	4575	CentralEurope_LNBA
I6696	4575	CentralEurope_LNBA
I7207	4370	CentralEurope_LNBA
I7208	4324	CentralEurope_LNBA
I7209	4269	CentralEurope_LNBA
I7279	4200	CentralEurope_LNBA
I7280	4200	CentralEurope_LNBA
I4884	3758	CentralEurope_LNBA
I4892	3754	CentralEurope_LNBA
I7195	4250	CentralEurope_LNBA
I7196	4250	CentralEurope_LNBA
I7199	4039	CentralEurope_LNBA
I7200	4250	CentralEurope_LNBA
I7201	4250	CentralEurope_LNBA
I7203	4250	CentralEurope_LNBA
I5042	4100	CentralEurope_LNBA
I11159	4100	CentralEurope_LNBA
I13468	3950	CentralEurope_LNBA
I13469	3945	CentralEurope_LNBA
I13470	3943	CentralEurope_LNBA
I13471	3950	CentralEurope_LNBA
I14185	3850	CentralEurope_LNBA
I14186	3850	CentralEurope_LNBA
I14189	3850	CentralEurope_LNBA
I14191	3850	CentralEurope_LNBA
I14192	3850	CentralEurope_LNBA
I14193	3850	CentralEurope_LNBA
I14585	3850	CentralEurope_LNBA
I15644	3950	CentralEurope_LNBA
I15824	3900	CentralEurope_LNBA
I16109	3950	CentralEurope_LNBA
I4130	4250	CentralEurope_LNBA
I4141	4250	CentralEurope_LNBA
I7958	3950	CentralEurope_LNBA
I7959	3950	CentralEurope_LNBA
I7960	3950	CentralEurope_LNBA
I7962	3950	CentralEurope_LNBA
I7963	3950	CentralEurope_LNBA
I16538	3975	CentralEurope_LNBA
I15818	7200	CentralEurope_EF
I13781	2977	CentralEurope_LNBA
I13791	2975	CentralEurope_LNBA
I17311	2975	CentralEurope_LNBA
I13783	3022	CentralEurope_LNBA
I13787	2958	CentralEurope_LNBA
I13788	3000	CentralEurope_LNBA
I13789	3000	CentralEurope_LNBA
I13792	3000	CentralEurope_LNBA
I13793	3000	CentralEurope_LNBA
I13795	3035	CentralEurope_LNBA
I13796	3000	CentralEurope_LNBA
I13798	3050	CentralEurope_LNBA
I13799	3050	CentralEurope_LNBA
I14481	2834	CentralEurope_LNBA
I15041	3050	CentralEurope_LNBA
I15955	3059	CentralEurope_LNBA
I15956	3050	CentralEurope_LNBA
I15957	3050	CentralEurope_LNBA
I15958	3050	CentralEurope_LNBA
I15959	3022	CentralEurope_LNBA
I15960	3050	CentralEurope_LNBA
I16089	3000	CentralEurope_LNBA
I16182	3050	CentralEurope_LNBA
I16549	2868	CentralEurope_LNBA
I17611	3050	CentralEurope_LNBA
I20517	3000	CentralEurope_LNBA
I20525	2850	CentralEurope_LNBA
I20526	2850	CentralEurope_LNBA
I16099	3325	CentralEurope_LNBA
I16100	3325	CentralEurope_LNBA
I16111	3325	CentralEurope_LNBA
I16112	3325	CentralEurope_LNBA
I14190	6450	CentralEurope_EF
I15648	5397	CentralEurope_EF
I15819	7200	CentralEurope_EF
I4893	6345	CentralEurope_EF
I4894	6371	CentralEurope_EF
I7952	7200	CentralEurope_EF
I3025.SG	9257	WHG
SB343C3_lib.SG	10546	WHG
I6767.SG	10280	WHG
I16791	3737	CentralEurope_LNBA
I16184	3350	CentralEurope_LNBA
I1381	4250	CentralEurope_LNBA
I1390	4331	CentralEurope_LNBA
I1388	4198	CentralEurope_LNBA
I10343	3732	CentralEurope_LNBA
I10347	3527	CentralEurope_LNBA
I10348	3642	CentralEurope_LNBA
I15028	4218	CentralEurope_LNBA
I15033	3765	CentralEurope_LNBA
I3874	4065	CentralEurope_LNBA
I3875	3985	CentralEurope_LNBA
I10344	3314	CentralEurope_LNBA
OBN006	7026	CentralEurope_EF
OBN007	6377	CentralEurope_EF
OBN009	6398	CentralEurope_EF
OBN011	6549	CentralEurope_EF
PER3023.SG	9050	WHG
PER503.SG	9050	WHG
Rochedane	13027	WHG
I0806	4217	CentralEurope_LNBA
I1546	4225	CentralEurope_LNBA
I1549	4225	CentralEurope_LNBA
I3589	4175	CentralEurope_LNBA
I3594	4175	CentralEurope_LNBA
I3600	4175	CentralEurope_LNBA
I3601	4175	CentralEurope_LNBA
I4143	4267	CentralEurope_LNBA
I5014	4200	CentralEurope_LNBA
I5023	4200	CentralEurope_LNBA
I5523	4250	CentralEurope_LNBA
I5524	4250	CentralEurope_LNBA
I5525	4250	CentralEurope_LNBA
I5529	4250	CentralEurope_LNBA
I5531	4250	CentralEurope_LNBA
I5658	4200	CentralEurope_LNBA
I5659	4200	CentralEurope_LNBA
I5833	4200	CentralEurope_LNBA
I5834	4200	CentralEurope_LNBA
I5836	4250	CentralEurope_LNBA
I3602	4175	CentralEurope_LNBA
I3604	4200	CentralEurope_LNBA
I4249	4186	CentralEurope_LNBA
I4250	4220	CentralEurope_LNBA
I5655	4200	CentralEurope_LNBA
I5661	4200	CentralEurope_LNBA
I1532	4225	CentralEurope_LNBA
I1536	4225	CentralEurope_LNBA
I1542	4225	CentralEurope_LNBA
I1544	4225	CentralEurope_LNBA
I0803	3977	CentralEurope_LNBA
I0804	4010	CentralEurope_LNBA
HBS002	6975	CentralEurope_EF
HBS004	6975	CentralEurope_EF
HBS005	6975	CentralEurope_EF
HBS006	6975	CentralEurope_EF
HBS007	6975	CentralEurope_EF
HBS008	6975	CentralEurope_EF
HBS009	6975	CentralEurope_EF
I0022	7125	CentralEurope_EF
I0025	7125	CentralEurope_EF
I0026	7125	CentralEurope_EF
I0795	7071	CentralEurope_EF
I0797	7125	CentralEurope_EF
SCH001	7050	CentralEurope_EF
SCH007	7050	CentralEurope_EF
SCH009	7050	CentralEurope_EF
SCH010	7050	CentralEurope_EF
SCH011	7050	CentralEurope_EF
SCH014	7050	CentralEurope_EF
SCH015	7050	CentralEurope_EF
SCH016	7091	CentralEurope_EF
SCH018	7045	CentralEurope_EF
SMH004	7116	CentralEurope_EF
XN164	7110	CentralEurope_EF
XN165	7099	CentralEurope_EF
XN166	7100	CentralEurope_EF
XN167	7176	CentralEurope_EF
XN168	7093	CentralEurope_EF
XN169	7081	CentralEurope_EF
XN170	7024	CentralEurope_EF
XN171	7106	CentralEurope_EF
XN172	7101	CentralEurope_EF
XN173	7060	CentralEurope_EF
XN174	6800	CentralEurope_EF
XN175	7092	CentralEurope_EF
XN178	7100	CentralEurope_EF
XN180	7068	CentralEurope_EF
XN182	7069	CentralEurope_EF
XN183	7152	CentralEurope_EF
XN188	7130	CentralEurope_EF
XN205	7100	CentralEurope_EF
XN206	7086	CentralEurope_EF
XN207	7100	CentralEurope_EF
XN211	7068	CentralEurope_EF
XN215	7010	CentralEurope_EF
XN224	7091	CentralEurope_EF
I5519	4200	CentralEurope_LNBA
I5521	4250	CentralEurope_LNBA
I0550	4469	CentralEurope_LNBA
BDB001	8600	WHG
BOT005	7548	WHG
SZ1.SG	3850	CentralEurope_LNBA
I2364	4220	CentralEurope_LNBA
I2741	4245	CentralEurope_LNBA
I2786	4270	CentralEurope_LNBA
I2787	4254	CentralEurope_LNBA
I3528	4364	CentralEurope_LNBA
I3529	4300	CentralEurope_LNBA
I4131	4305	CentralEurope_LNBA
I4178	4300	CentralEurope_LNBA
I7044	4300	CentralEurope_LNBA
I7045	4231	CentralEurope_LNBA
I1502	4026	CentralEurope_LNBA
I7040	4300	CentralEurope_LNBA
I7043	4011	CentralEurope_LNBA
I25507	2841	CentralEurope_LNBA
I25508	2809	CentralEurope_LNBA
I1876	7541	CentralEurope_EF
I20751	3200	CentralEurope_LNBA
I25504	2875	CentralEurope_LNBA
I25505	2911	CentralEurope_LNBA
I20749	3200	CentralEurope_LNBA
I1495	6367	CentralEurope_EF
I1899	6550	CentralEurope_EF
I1900	6686	CentralEurope_EF
I1901	6550	CentralEurope_EF
I1906	6550	CentralEurope_EF
I2352	6550	CentralEurope_EF
I1903	6550	CentralEurope_EF
I1890	6875	CentralEurope_EF
I1891	6913	CentralEurope_EF
I4184	6754	CentralEurope_EF
I4185	6873	CentralEurope_EF
I0449	6700	CentralEurope_EF
I2358	6700	CentralEurope_EF
I2387	6700	CentralEurope_EF
I2746	6700	CentralEurope_EF
I0447	6700	CentralEurope_EF
I20750	3900	CentralEurope_LNBA
I2355	7050	CentralEurope_EF
I1498	7094	CentralEurope_EF
I1500	7058	CentralEurope_EF
I1505	7057	CentralEurope_EF
I1499	7077	CentralEurope_EF
I4186	7050	CentralEurope_EF
I4187	7050	CentralEurope_EF
I2743	7050	CentralEurope_EF
I2744	7050	CentralEurope_EF
I2745	7050	CentralEurope_EF
I2380	7350	CentralEurope_EF
I2382	7350	CentralEurope_EF
I2375	7050	CentralEurope_EF
I2376	7050	CentralEurope_EF
I2377	7001	CentralEurope_EF
I2378	7050	CentralEurope_EF
I2379	6984	CentralEurope_EF
I4199	7050	CentralEurope_EF
I11933	6950	CentralEurope_EF
I1496	7040	CentralEurope_EF
I1882	7050	CentralEurope_EF
I1904	7010	CentralEurope_EF
I4196	7050	CentralEurope_EF
I1887	7150	CentralEurope_EF
I1896	7190	CentralEurope_EF
KGH6.SG	6658	WHG
SRA62.SG	6001	WHG
BRC003.SG	3447	CentralEurope_LNBA
BRC007.SG	3491	CentralEurope_LNBA
BRC010.SG	3804	CentralEurope_LNBA
BRC030.SG	3772	CentralEurope_LNBA
R7.SG	10706	WHG
R11.SG	11868	WHG
R15.SG	9086	WHG
I1979	4015	CentralEurope_LNBA
I2477	4015	CentralEurope_LNBA
I2478	4006	CentralEurope_LNBA
GCP003.SG	3497	CentralEurope_LNBA
I2158	12000	WHG
I4432	7958	WHG
I4434	7441	WHG
I4438	7248	WHG
I4439	7646	WHG
I4440	7074	WHG
I4441	6718	WHG
I4550	8489	WHG
I4551	7670	WHG
I4552	7369	WHG
I4553	7370	WHG
I4595	7637	WHG
I4596	7970	WHG
I4628	7033	WHG
I4630	9218	WHG
I4632	8316	WHG
I4629	4842	CentralEurope_LNBA
Donkalnis6	6569	WHG
Donkalnis7	7110	WHG
Kretuonas1	6123	WHG
Kretuonas2	6150	WHG
Kretuonas4	6150	WHG
Spiginas1	6263	WHG
Spiginas4	8276	WHG
Loschbour.DG	8025	WHG
I4069	3966	CentralEurope_LNBA
I4075	3950	CentralEurope_LNBA
I4076	3763	CentralEurope_LNBA
I5748	4383	CentralEurope_LNBA
I5750	4050	CentralEurope_LNBA
I20063	3797	CentralEurope_LNBA
I4070	3703	CentralEurope_LNBA
I4071	3717	CentralEurope_LNBA
I11971	3060	CentralEurope_LNBA
I20062	2810	CentralEurope_LNBA
I13028	4250	CentralEurope_LNBA
I13025	3958	CentralEurope_LNBA
I13026	3951	CentralEurope_LNBA
I13027	4039	CentralEurope_LNBA
I12900	4239	CentralEurope_LNBA
I11972	3381	CentralEurope_LNBA
I11973	3280	CentralEurope_LNBA
I12081	3257	CentralEurope_LNBA
I12082	3300	CentralEurope_LNBA
I17019	3270	CentralEurope_LNBA
I20058	3200	CentralEurope_LNBA
I26828	3400	CentralEurope_LNBA
I26829	3400	CentralEurope_LNBA
I26830	3429	CentralEurope_LNBA
I26831	3400	CentralEurope_LNBA
I26832	3400	CentralEurope_LNBA
I11629	3200	CentralEurope_LNBA
I12083	3100	CentralEurope_LNBA
I4253	4266	CentralEurope_LNBA
I4251	4219	CentralEurope_LNBA
I4252	4155	CentralEurope_LNBA
I4582	8618	WHG
I5411	8600	WHG
I4081	9361	WHG
I4607	8927	WHG
I4655	8764	WHG
I5436	9025	WHG
I4660	9713	WHG
I4870	8740	WHG
I4871	9750	WHG
I4872	9750	WHG
I4873	7867	WHG
I4874	8499	WHG
I4875	8458	WHG
I4876	8455	WHG
I4877	8505	WHG
I4878	7803	WHG
I4915	8115	WHG
I4916	8763	WHG
I4917	8058	WHG
I5233	8001	WHG
I5234	9500	WHG
I5235	10835	WHG
I5236	10038	WHG
I5237	9500	WHG
I5238	9993	WHG
I5239	10333	WHG
I5240	10805	WHG
I5242	10530	WHG
I5244	10785	WHG
I5401	8838	WHG
I5402	8156	WHG
I5407	8000	WHG
I5771	9750	WHG
I5772	9750	WHG
I4882	7825	WHG
I4657	11465	WHG
I4881	8869	WHG
I4914	8088	WHG
I5773	10040	WHG
I5755	4175	CentralEurope_LNBA
I5757	4175	CentralEurope_LNBA
I5759	4175	CentralEurope_LNBA
CBT018	7516	Anatolia_EF
I0707	8096	Anatolia_EF
I0708	8101	Anatolia_EF
I0709	8085	Anatolia_EF
I0723_enhanced	7870	Anatolia_EF
I0724_enhanced	7950	Anatolia_EF
I0727_enhanced	7950	Anatolia_EF
I0736	8300	Anatolia_EF
I0744	8270	Anatolia_EF
I0745	8243	Anatolia_EF
I0746	7928	Anatolia_EF
I1096	8300	Anatolia_EF
I1098	8282	Anatolia_EF
I1101	8300	Anatolia_EF
I1579_enhanced	8072	Anatolia_EF
I1580_enhanced	8205	Anatolia_EF
I1581_enhanced	8252	Anatolia_EF
I1585_enhanced	8021	Anatolia_EF
I1583.SG	8273	Anatolia_EF
KRD001	7629	Anatolia_EF
KRD003	7602	Anatolia_EF
KRD004	7620	Anatolia_EF
KRD005	7661	Anatolia_EF
KRD006	7550	Anatolia_EF
SB460A3_lib.SG	9580	WHG
Syltholm1.SG	5746	WHG
AKT16.SG	8563	Anatolia_EF
Bar25.SG	8316	Anatolia_EF
VLASA32.SG	10223	WHG
VLASA7.SG	9170	WHG
VERT113B	3823	CentralEurope_LNBA
HGO-26.SG	6700	CentralEurope_EF
VM-33.SG	6700	CentralEurope_EF
ANY-4027.SG	6450	CentralEurope_EF

## Sheet: SI Table 2
population	selCoeff	startTime	method	above_1_FPR	N	Power_1	lower_1	upper_1	monomorphic_sites
Anatolia_EF	0.01	36000	G12	105	200	0.525	0.453368	0.59588	no
Anatolia_EF	0.01	36000	SF2	44	200	0.22	0.164636	0.283861	no
Anatolia_EF	0.01	36000	SL v1.2.2	92	200	0.46	0.389479	0.531724	no
Anatolia_EF	0.01	44000	G12	91	200	0.455	0.384613	0.526741	no
Anatolia_EF	0.01	44000	SF2	29	200	0.145	0.0993086	0.201562	no
Anatolia_EF	0.01	44000	SL v1.2.2	57	200	0.285	0.223554	0.352943	no
Anatolia_EF	0.01	55000	G12	66	200	0.33	0.265298	0.399829	no
Anatolia_EF	0.01	55000	SF2	30	200	0.15	0.10355	0.207159	no
Anatolia_EF	0.01	55000	SL v1.2.2	33	200	0.165	0.116383	0.223843	no
Anatolia_EF	0.02	36000	G12	153	200	0.765	0.700038	0.821929	no
Anatolia_EF	0.02	36000	SF2	104	200	0.52	0.448412	0.590986	no
Anatolia_EF	0.02	36000	SL v1.2.2	140	200	0.7	0.63135	0.76261	no
Anatolia_EF	0.02	44000	G12	123	200	0.615	0.543761	0.682775	no
Anatolia_EF	0.02	44000	SF2	71	200	0.355	0.288784	0.425586	no
Anatolia_EF	0.02	44000	SL v1.2.2	79	200	0.395	0.326765	0.466396	no
Anatolia_EF	0.02	55000	G12	115	200	0.575	0.503304	0.644439	no
Anatolia_EF	0.02	55000	SF2	73	200	0.365	0.298233	0.435834	no
Anatolia_EF	0.02	55000	SL v1.2.2	63	200	0.315	0.251305	0.384278	no
Anatolia_EF	0.1	36000	G12	199	200	0.995	0.972458	0.999873	no
Anatolia_EF	0.1	36000	SF2	196	200	0.98	0.949586	0.994524	no
Anatolia_EF	0.1	36000	SL v1.2.2	198	200	0.99	0.964345	0.998787	no
Anatolia_EF	0.1	44000	G12	196	200	0.98	0.949586	0.994524	no
Anatolia_EF	0.1	44000	SF2	194	200	0.97	0.935849	0.988913	no
Anatolia_EF	0.1	44000	SL v1.2.2	189	200	0.945	0.903722	0.972228	no
Anatolia_EF	0.1	55000	G12	192	200	0.96	0.922708	0.982575	no
Anatolia_EF	0.1	55000	SF2	184	200	0.92	0.873335	0.953582	no
Anatolia_EF	0.1	55000	SL v1.2.2	167	200	0.835	0.776157	0.883617	no
Steppe	0.01	36000	G12	5	200	0.025	0.00816617	0.0573743	no
Steppe	0.01	36000	SF2	1	200	0.005	0.00012658	0.0275419	no
Steppe	0.01	36000	SL v1.2.2	10	200	0.05	0.0242342	0.0900275	no
Steppe	0.01	44000	G12	3	200	0.015	0.00310411	0.0432083	no
Steppe	0.01	44000	SF2	0	200	0	0	0.0182753	no
Steppe	0.01	44000	SL v1.2.2	11	200	0.055	0.0277723	0.0962776	no
Steppe	0.01	55000	G12	40	200	0.2	0.146894	0.262226	no
Steppe	0.01	55000	SF2	12	200	0.06	0.031384	0.102462	no
Steppe	0.01	55000	SL v1.2.2	40	200	0.2	0.146894	0.262226	no
Steppe	0.02	36000	G12	1	200	0.005	0.00012658	0.0275419	no
Steppe	0.02	36000	SF2	0	200	0	0	0.0182753	no
Steppe	0.02	36000	SL v1.2.2	10	200	0.05	0.0242342	0.0900275	no
Steppe	0.02	44000	G12	1	200	0.005	0.00012658	0.0275419	no
Steppe	0.02	44000	SF2	0	200	0	0	0.0182753	no
Steppe	0.02	44000	SL v1.2.2	7	200	0.035	0.0141855	0.070781	no
Steppe	0.02	55000	G12	63	200	0.315	0.251305	0.384278	no
Steppe	0.02	55000	SF2	34	200	0.17	0.120696	0.229372	no
Steppe	0.02	55000	SL v1.2.2	65	200	0.325	0.260626	0.394654	no
Steppe	0.1	36000	G12	10	200	0.05	0.0242342	0.0900275	no
Steppe	0.1	36000	SF2	3	200	0.015	0.00310411	0.0432083	no
Steppe	0.1	36000	SL v1.2.2	15	200	0.075	0.0425828	0.120684	no
Steppe	0.1	44000	G12	4	200	0.02	0.00547557	0.0504136	no
Steppe	0.1	44000	SF2	0	200	0	0	0.0182753	no
Steppe	0.1	44000	SL v1.2.2	8	200	0.04	0.0174248	0.077292	no
Steppe	0.1	55000	G12	160	200	0.8	0.737774	0.853106	no
Steppe	0.1	55000	SF2	158	200	0.79	0.726931	0.84426	no
Steppe	0.1	55000	SL v1.2.2	154	200	0.77	0.705394	0.826419	no
WHG	0.01	36000	G12	5	200	0.025	0.00816617	0.0573743	no
WHG	0.01	36000	SF2	1	200	0.005	0.00012658	0.0275419	no
WHG	0.01	36000	SL v1.2.2	3	200	0.015	0.00310411	0.0432083	no
WHG	0.01	44000	G12	23	200	0.115	0.0743134	0.167547	no
WHG	0.01	44000	SF2	13	200	0.065	0.0350607	0.108587	no
WHG	0.01	44000	SL v1.2.2	8	200	0.04	0.0174248	0.077292	no
WHG	0.01	55000	G12	6	200	0.03	0.0110875	0.0641506	no
WHG	0.01	55000	SF2	1	200	0.005	0.00012658	0.0275419	no
WHG	0.01	55000	SL v1.2.2	5	200	0.025	0.00816617	0.0573743	no
WHG	0.02	36000	G12	3	200	0.015	0.00310411	0.0432083	no
WHG	0.02	36000	SF2	1	200	0.005	0.00012658	0.0275419	no
WHG	0.02	36000	SL v1.2.2	5	200	0.025	0.00816617	0.0573743	no
WHG	0.02	44000	G12	16	200	0.08	0.0464176	0.126665	no
WHG	0.02	44000	SF2	14	200	0.07	0.0387956	0.11466	no
WHG	0.02	44000	SL v1.2.2	3	200	0.015	0.00310411	0.0432083	no
WHG	0.02	55000	G12	11	200	0.055	0.0277723	0.0962776	no
WHG	0.02	55000	SF2	3	200	0.015	0.00310411	0.0432083	no
WHG	0.02	55000	SL v1.2.2	6	200	0.03	0.0110875	0.0641506	no
WHG	0.1	36000	G12	4	200	0.02	0.00547557	0.0504136	no
WHG	0.1	36000	SF2	2	200	0.01	0.00121335	0.0356547	no
WHG	0.1	36000	SL v1.2.2	7	200	0.035	0.0141855	0.070781	no
WHG	0.1	44000	G12	45	200	0.225	0.169103	0.28924	no
WHG	0.1	44000	SF2	31	200	0.155	0.107809	0.212738	no
WHG	0.1	44000	SL v1.2.2	10	200	0.05	0.0242342	0.0900275	no
WHG	0.1	55000	G12	21	200	0.105	0.0661812	0.156019	no
WHG	0.1	55000	SF2	18	200	0.09	0.0542142	0.138508	no
WHG	0.1	55000	SL v1.2.2	4	200	0.02	0.00547557	0.0504136	no

## Sheet: SI Table 3
population	selCoeff	startTime	method1	method2	chisq	pvalue	p_adj	monomorphic_sites
Anatolia_EF	0.01	36000	G12	SF2	39.7979	2.82e-10	1.14e-08	no
Anatolia_EF	0.01	36000	G12	SL v1.2.2	1.69038	0.193551	0.295804	no
Anatolia_EF	0.01	36000	SF2	SL v1.2.2	25.6684	4.05e-07	4.69e-06	no
Anatolia_EF	0.01	44000	G12	SF2	45.7619	1.34e-11	1.08e-09	no
Anatolia_EF	0.01	44000	G12	SL v1.2.2	12.3981	0.00042977	0.0020051	no
Anatolia_EF	0.01	44000	SF2	SL v1.2.2	11.6131	0.00065489	0.00265231	no
Anatolia_EF	0.01	55000	G12	SF2	17.7632	2.5e-05	0.00020908	no
Anatolia_EF	0.01	55000	G12	SL v1.2.2	14.6179	0.00013166	0.00076172	no
Anatolia_EF	0.01	55000	SF2	SL v1.2.2	0.169563	0.6805	0.72527	no
Anatolia_EF	0.02	36000	G12	SF2	26.1326	3.19e-07	4.69e-06	no
Anatolia_EF	0.02	36000	G12	SL v1.2.2	2.15623	0.141993	0.230028	no
Anatolia_EF	0.02	36000	SF2	SL v1.2.2	13.6192	0.00022389	0.00120899	no
Anatolia_EF	0.02	44000	G12	SF2	27.0644	1.97e-07	3.99e-06	no
Anatolia_EF	0.02	44000	G12	SL v1.2.2	19.3619	1.08e-05	0.00010949	no
Anatolia_EF	0.02	44000	SF2	SL v1.2.2	0.682667	0.40867	0.489197	no
Anatolia_EF	0.02	55000	G12	SF2	17.7037	2.58e-05	0.00020908	no
Anatolia_EF	0.02	55000	G12	SL v1.2.2	27.3712	1.68e-07	3.99e-06	no
Anatolia_EF	0.02	55000	SF2	SL v1.2.2	1.11408	0.291196	0.40083	no
Anatolia_EF	0.1	36000	G12	SF2	1.82278	0.176982	0.281089	no
Anatolia_EF	0.1	36000	G12	SL v1.2.2	0.335852	0.562233	0.623848	no
Anatolia_EF	0.1	36000	SF2	SL v1.2.2	0.676819	0.410684	0.489197	no
Anatolia_EF	0.1	44000	G12	SF2	0.410256	0.521839	0.587069	no
Anatolia_EF	0.1	44000	G12	SL v1.2.2	3.39394	0.0654364	0.132509	no
Anatolia_EF	0.1	44000	SF2	SL v1.2.2	1.53586	0.215235	0.316982	no
Anatolia_EF	0.1	55000	G12	SF2	2.83688	0.092123	0.165127	no
Anatolia_EF	0.1	55000	G12	SL v1.2.2	16.9848	3.77e-05	0.00023477	no
Anatolia_EF	0.1	55000	SF2	SL v1.2.2	6.72132	0.0095267	0.0233837	no
Steppe	0.01	36000	G12	SF2	2.70728	0.0998914	0.165127	no
Steppe	0.01	36000	G12	SL v1.2.2	1.7316	0.188206	0.293168	no
Steppe	0.01	36000	SF2	SL v1.2.2	7.57186	0.00592865	0.0160074	no
Steppe	0.01	44000	G12	SF2	3.02267	0.0821082	0.154669	no
Steppe	0.01	44000	G12	SL v1.2.2	4.73723	0.0295165	0.0683097	no
Steppe	0.01	44000	SF2	SL v1.2.2	11.3111	0.00077047	0.00283673	no
Steppe	0.01	55000	G12	SF2	17.3298	3.14e-05	0.0002121	no
Steppe	0.01	55000	G12	SL v1.2.2	0	1	1	no
Steppe	0.01	55000	SF2	SL v1.2.2	17.3298	3.14e-05	0.0002121	no
Steppe	0.02	36000	G12	SF2	1.00251	0.316705	0.40083	no
Steppe	0.02	36000	G12	SL v1.2.2	7.57186	0.00592865	0.0160074	no
Steppe	0.02	36000	SF2	SL v1.2.2	10.2564	0.0013621	0.00479698	no
Steppe	0.02	44000	G12	SF2	1.00251	0.316705	0.40083	no
Steppe	0.02	44000	G12	SL v1.2.2	4.59184	0.0321246	0.0722803	no
Steppe	0.02	44000	SF2	SL v1.2.2	7.12468	0.00760299	0.0192451	no
Steppe	0.02	55000	G12	SF2	11.4457	0.0007166	0.00276404	no
Steppe	0.02	55000	G12	SL v1.2.2	0.0459559	0.830256	0.840634	no
Steppe	0.02	55000	SF2	SL v1.2.2	12.8998	0.00032862	0.00166366	no
Steppe	0.1	36000	G12	SF2	3.89585	0.0484057	0.10318	no
Steppe	0.1	36000	G12	SL v1.2.2	1.06667	0.3017	0.40083	no
Steppe	0.1	36000	SF2	SL v1.2.2	8.37696	0.00380007	0.0118387	no
Steppe	0.1	44000	G12	SF2	4.0404	0.0444232	0.0972508	no
Steppe	0.1	44000	G12	SL v1.2.2	1.37457	0.241028	0.34863	no
Steppe	0.1	44000	SF2	SL v1.2.2	8.16327	0.00427473	0.0128242	no
Steppe	0.1	55000	G12	SF2	0.0613591	0.804361	0.824724	no
Steppe	0.1	55000	G12	SL v1.2.2	0.533254	0.465242	0.541959	no
Steppe	0.1	55000	SF2	SL v1.2.2	0.2331	0.629235	0.679573	no
WHG	0.01	36000	G12	SF2	2.70728	0.0998914	0.165127	no
WHG	0.01	36000	G12	SL v1.2.2	0.510204	0.475051	0.541959	no
WHG	0.01	36000	SF2	SL v1.2.2	1.0101	0.314879	0.40083	no
WHG	0.01	44000	G12	SF2	3.0525	0.0806128	0.154669	no
WHG	0.01	44000	G12	SL v1.2.2	7.86782	0.00503223	0.0145575	no
WHG	0.01	44000	SF2	SL v1.2.2	1.25644	0.262326	0.372779	no
WHG	0.01	55000	G12	SF2	3.63504	0.0565752	0.117502	no
WHG	0.01	55000	G12	SL v1.2.2	0.0934798	0.759799	0.789022	no
WHG	0.01	55000	SF2	SL v1.2.2	2.70728	0.0998914	0.165127	no
WHG	0.02	36000	G12	SF2	1.0101	0.314879	0.40083	no
WHG	0.02	36000	G12	SL v1.2.2	0.510204	0.475051	0.541959	no
WHG	0.02	36000	SF2	SL v1.2.2	2.70728	0.0998914	0.165127	no
WHG	0.02	44000	G12	SF2	0.144144	0.704195	0.740777	no
WHG	0.02	44000	G12	SL v1.2.2	9.33831	0.00224413	0.00727098	no
WHG	0.02	44000	SF2	SL v1.2.2	7.43357	0.00640181	0.0167273	no
WHG	0.02	55000	G12	SF2	4.73723	0.0295165	0.0683097	no
WHG	0.02	55000	G12	SL v1.2.2	1.53586	0.215235	0.316982	no
WHG	0.02	55000	SF2	SL v1.2.2	1.02302	0.311804	0.40083	no
WHG	0.1	36000	G12	SF2	0.676819	0.410684	0.489197	no
WHG	0.1	36000	G12	SL v1.2.2	0.841318	0.35902	0.447394	no
WHG	0.1	36000	SF2	SL v1.2.2	2.84172	0.0918461	0.165127	no
WHG	0.1	44000	G12	SF2	3.18389	0.0743677	0.146922	no
WHG	0.1	44000	G12	SL v1.2.2	25.8235	3.74e-07	4.69e-06	no
WHG	0.1	44000	SF2	SL v1.2.2	11.9845	0.00053645	0.00228695	no
WHG	0.1	55000	G12	SF2	0.2557	0.61309	0.671085	no
WHG	0.1	55000	G12	SL v1.2.2	12.3307	0.00044558	0.0020051	no
WHG	0.1	55000	SF2	SL v1.2.2	9.42761	0.00213743	0.00721382	no

## Sheet: SI Table 4
population	selAfterAdmix	selCoeff	startTime	above_1_FPR	N	Power_1	method	lower_1	upper_1
Anatolia_EF	1	0.01	36000	43	200	0.215	SF2	0.160182	0.278471
CentralEurope_EF	1	0.01	36000	7	200	0.035	SF2	0.0141855	0.070781
CentralEurope_LNBA	1	0.01	36000	5	200	0.025	SF2	0.00816617	0.0573743
Modern_EUR	1	0.01	36000	12	200	0.06	SF2	0.031384	0.102462
Steppe	1	0.01	36000	0	200	0	SF2	0	0.0182753
WHG	1	0.01	36000	4	200	0.02	SF2	0.00547557	0.0504136
Anatolia_EF	0	0.01	36000	54	200	0.27	SF2	0.209803	0.337153
CentralEurope_EF	0	0.01	36000	2	200	0.01	SF2	0.00121335	0.0356547
CentralEurope_LNBA	0	0.01	36000	2	200	0.01	SF2	0.00121335	0.0356547
Modern_EUR	0	0.01	36000	2	200	0.01	SF2	0.00121335	0.0356547
Steppe	0	0.01	36000	4	200	0.02	SF2	0.00547557	0.0504136
WHG	0	0.01	36000	5	200	0.025	SF2	0.00816617	0.0573743
Anatolia_EF	1	0.02	36000	64	200	0.32	SF2	0.255961	0.38947
CentralEurope_EF	1	0.02	36000	3	200	0.015	SF2	0.00310411	0.0432083
CentralEurope_LNBA	1	0.02	36000	4	200	0.02	SF2	0.00547557	0.0504136
Modern_EUR	1	0.02	36000	116	200	0.58	SF2	0.508336	0.649256
Steppe	1	0.02	36000	1	200	0.005	SF2	0.00012658	0.0275419
WHG	1	0.02	36000	3	200	0.015	SF2	0.00310411	0.0432083
Anatolia_EF	0	0.02	36000	115	200	0.575	SF2	0.503304	0.644439
CentralEurope_EF	0	0.02	36000	2	200	0.01	SF2	0.00121335	0.0356547
CentralEurope_LNBA	0	0.02	36000	5	200	0.025	SF2	0.00816617	0.0573743
Modern_EUR	0	0.02	36000	2	200	0.01	SF2	0.00121335	0.0356547
Steppe	0	0.02	36000	1	200	0.005	SF2	0.00012658	0.0275419
WHG	0	0.02	36000	2	176	0.0113636	SF2	0.00137916	0.0404446
Anatolia_EF	1	0.1	36000	184	200	0.92	SF2	0.873335	0.953582
CentralEurope_EF	1	0.1	36000	193	200	0.965	SF2	0.929219	0.985814
CentralEurope_LNBA	1	0.1	36000	196	200	0.98	SF2	0.949586	0.994524
Modern_EUR	1	0.1	36000	193	200	0.965	SF2	0.929219	0.985814
Steppe	1	0.1	36000	4	200	0.02	SF2	0.00547557	0.0504136
WHG	1	0.1	36000	3	200	0.015	SF2	0.00310411	0.0432083
Anatolia_EF	0	0.1	36000	186	200	0.93	SF2	0.88534	0.961204
CentralEurope_EF	0	0.1	36000	8	200	0.04	SF2	0.0174248	0.077292
CentralEurope_LNBA	0	0.1	36000	5	200	0.025	SF2	0.00816617	0.0573743
Modern_EUR	0	0.1	36000	5	200	0.025	SF2	0.00816617	0.0573743
Steppe	0	0.1	36000	5	200	0.025	SF2	0.00816617	0.0573743
WHG	0	0.1	36000	3	200	0.015	SF2	0.00310411	0.0432083
Anatolia_EF	1	0.01	44000	28	200	0.14	SF2	0.0950875	0.195945
CentralEurope_EF	1	0.01	44000	20	200	0.1	SF2	0.0621594	0.150213
CentralEurope_LNBA	1	0.01	44000	6	200	0.03	SF2	0.0110875	0.0641506
Modern_EUR	1	0.01	44000	37	200	0.185	SF2	0.133729	0.245863
Steppe	1	0.01	44000	7	200	0.035	SF2	0.0141855	0.070781
WHG	1	0.01	44000	13	200	0.065	SF2	0.0350607	0.108587
Anatolia_EF	0	0.01	44000	38	200	0.19	SF2	0.138103	0.251332
CentralEurope_EF	0	0.01	44000	28	200	0.14	SF2	0.0950875	0.195945
CentralEurope_LNBA	0	0.01	44000	5	200	0.025	SF2	0.00816617	0.0573743
Modern_EUR	0	0.01	44000	5	200	0.025	SF2	0.00816617	0.0573743
Steppe	0	0.01	44000	4	200	0.02	SF2	0.00547557	0.0504136
WHG	0	0.01	44000	14	200	0.07	SF2	0.0387956	0.11466
Anatolia_EF	1	0.02	44000	49	200	0.245	SF2	0.187084	0.31064
CentralEurope_EF	1	0.02	44000	65	200	0.325	SF2	0.260626	0.394654
CentralEurope_LNBA	1	0.02	44000	19	200	0.095	SF2	0.0581696	0.144377
Modern_EUR	1	0.02	44000	125	200	0.625	SF2	0.553949	0.692286
Steppe	1	0.02	44000	4	200	0.02	SF2	0.00547557	0.0504136
WHG	1	0.02	44000	10	200	0.05	SF2	0.0242342	0.0900275
Anatolia_EF	0	0.02	44000	79	200	0.395	SF2	0.326765	0.466396
CentralEurope_EF	0	0.02	44000	81	200	0.405	SF2	0.336335	0.476525
CentralEurope_LNBA	0	0.02	44000	15	200	0.075	SF2	0.0425828	0.120684
Modern_EUR	0	0.02	44000	12	200	0.06	SF2	0.031384	0.102462
Steppe	0	0.02	44000	1	200	0.005	SF2	0.00012658	0.0275419
WHG	0	0.02	44000	19	200	0.095	SF2	0.0581696	0.144377
Anatolia_EF	1	0.1	44000	172	200	0.86	SF2	0.804055	0.904912
CentralEurope_EF	1	0.1	44000	181	200	0.905	SF2	0.855623	0.94183
CentralEurope_LNBA	1	0.1	44000	191	200	0.955	SF2	0.916297	0.97922
Modern_EUR	1	0.1	44000	190	200	0.95	SF2	0.909972	0.975766
Steppe	1	0.1	44000	4	200	0.02	SF2	0.00547557	0.0504136
WHG	1	0.1	44000	34	200	0.17	SF2	0.120696	0.229372
Anatolia_EF	0	0.1	44000	189	200	0.945	SF2	0.903722	0.972228
CentralEurope_EF	0	0.1	44000	177	200	0.885	SF2	0.832453	0.925687
CentralEurope_LNBA	0	0.1	44000	45	200	0.225	SF2	0.169103	0.28924
Modern_EUR	0	0.1	44000	39	200	0.195	SF2	0.142492	0.256786
Steppe	0	0.1	44000	3	200	0.015	SF2	0.00310411	0.0432083
WHG	0	0.1	44000	40	200	0.2	SF2	0.146894	0.262226
Anatolia_EF	1	0.01	55000	34	200	0.17	SF2	0.120696	0.229372
CentralEurope_EF	1	0.01	55000	33	200	0.165	SF2	0.116383	0.223843
CentralEurope_LNBA	1	0.01	55000	61	200	0.305	SF2	0.242019	0.373868
Modern_EUR	1	0.01	55000	48	200	0.24	SF2	0.182572	0.305306
Steppe	1	0.01	55000	21	200	0.105	SF2	0.0661812	0.156019
WHG	1	0.01	55000	5	200	0.025	SF2	0.00816617	0.0573743
Anatolia_EF	0	0.01	55000	29	200	0.145	SF2	0.0993086	0.201562
CentralEurope_EF	0	0.01	55000	36	200	0.18	SF2	0.129369	0.240381
CentralEurope_LNBA	0	0.01	55000	66	200	0.33	SF2	0.265298	0.399829
Modern_EUR	0	0.01	55000	56	200	0.28	SF2	0.218961	0.347689
Steppe	0	0.01	55000	29	200	0.145	SF2	0.0993086	0.201562
WHG	0	0.01	55000	3	200	0.015	SF2	0.00310411	0.0432083
Anatolia_EF	1	0.02	55000	78	200	0.39	SF2	0.321991	0.461321
CentralEurope_EF	1	0.02	55000	83	200	0.415	SF2	0.345934	0.486625
CentralEurope_LNBA	1	0.02	55000	135	200	0.675	SF2	0.605346	0.739374
Modern_EUR	1	0.02	55000	125	200	0.625	SF2	0.553949	0.692286
Steppe	1	0.02	55000	53	200	0.265	SF2	0.205239	0.33187
WHG	1	0.02	55000	12	200	0.06	SF2	0.031384	0.102462
Anatolia_EF	0	0.02	55000	68	200	0.34	SF2	0.274668	0.410156
CentralEurope_EF	0	0.02	55000	70	200	0.35	SF2	0.284071	0.420451
CentralEurope_LNBA	0	0.02	55000	134	200	0.67	SF2	0.600171	0.734702
Modern_EUR	0	0.02	55000	123	200	0.615	SF2	0.543761	0.682775
Steppe	0	0.02	55000	54	200	0.27	SF2	0.209803	0.337153
WHG	0	0.02	55000	6	200	0.03	SF2	0.0110875	0.0641506
Anatolia_EF	1	0.1	55000	160	200	0.8	SF2	0.737774	0.853106
CentralEurope_EF	1	0.1	55000	160	200	0.8	SF2	0.737774	0.853106
CentralEurope_LNBA	1	0.1	55000	189	200	0.945	SF2	0.903722	0.972228
Modern_EUR	1	0.1	55000	190	200	0.95	SF2	0.909972	0.975766
Steppe	1	0.1	55000	141	200	0.705	SF2	0.636577	0.767231
WHG	1	0.1	55000	19	200	0.095	SF2	0.0581696	0.144377
Anatolia_EF	0	0.1	55000	169	200	0.845	SF2	0.787262	0.892191
CentralEurope_EF	0	0.1	55000	171	200	0.855	SF2	0.798439	0.900691
CentralEurope_LNBA	0	0.1	55000	186	200	0.93	SF2	0.88534	0.961204
Modern_EUR	0	0.1	55000	179	200	0.895	SF2	0.843981	0.933819
Steppe	0	0.1	55000	146	200	0.73	SF2	0.662847	0.790197
WHG	0	0.1	55000	23	200	0.115	SF2	0.0743134	0.167547
Anatolia_EF	1	0.01	36000	53	200	0.265	SL v1.2.2	0.205239	0.33187
CentralEurope_EF	1	0.01	36000	5	200	0.025	SL v1.2.2	0.00816617	0.0573743
CentralEurope_LNBA	1	0.01	36000	16	200	0.08	SL v1.2.2	0.0464176	0.126665
Modern_EUR	1	0.01	36000	27	200	0.135	SL v1.2.2	0.0908871	0.190309
Steppe	1	0.01	36000	4	200	0.02	SL v1.2.2	0.00547557	0.0504136
WHG	1	0.01	36000	1	200	0.005	SL v1.2.2	0.00012658	0.0275419
Anatolia_EF	0	0.01	36000	57	200	0.285	SL v1.2.2	0.223554	0.352943
CentralEurope_EF	0	0.01	36000	3	200	0.015	SL v1.2.2	0.00310411	0.0432083
CentralEurope_LNBA	0	0.01	36000	4	200	0.02	SL v1.2.2	0.00547557	0.0504136
Modern_EUR	0	0.01	36000	0	200	0	SL v1.2.2	0	0.0182753
Steppe	0	0.01	36000	6	200	0.03	SL v1.2.2	0.0110875	0.0641506
WHG	0	0.01	36000	2	200	0.01	SL v1.2.2	0.00121335	0.0356547
Anatolia_EF	1	0.02	36000	72	200	0.36	SL v1.2.2	0.293505	0.430714
CentralEurope_EF	1	0.02	36000	23	200	0.115	SL v1.2.2	0.0743134	0.167547
CentralEurope_LNBA	1	0.02	36000	67	200	0.335	SL v1.2.2	0.269979	0.404997
Modern_EUR	1	0.02	36000	50	200	0.25	SL v1.2.2	0.191607	0.315963
Steppe	1	0.02	36000	2	200	0.01	SL v1.2.2	0.00121335	0.0356547
WHG	1	0.02	36000	3	200	0.015	SL v1.2.2	0.00310411	0.0432083
Anatolia_EF	0	0.02	36000	98	200	0.49	SL v1.2.2	0.418823	0.561478
CentralEurope_EF	0	0.02	36000	16	200	0.08	SL v1.2.2	0.0464176	0.126665
CentralEurope_LNBA	0	0.02	36000	7	200	0.035	SL v1.2.2	0.0141855	0.070781
Modern_EUR	0	0.02	36000	3	200	0.015	SL v1.2.2	0.00310411	0.0432083
Steppe	0	0.02	36000	8	200	0.04	SL v1.2.2	0.0174248	0.077292
WHG	0	0.02	36000	2	200	0.01	SL v1.2.2	0.00121335	0.0356547
Anatolia_EF	1	0.1	36000	177	200	0.885	SL v1.2.2	0.832453	0.925687
CentralEurope_EF	1	0.1	36000	176	200	0.88	SL v1.2.2	0.826728	0.92158
CentralEurope_LNBA	1	0.1	36000	196	200	0.98	SL v1.2.2	0.949586	0.994524
Modern_EUR	1	0.1	36000	148	200	0.74	SL v1.2.2	0.673422	0.799315
Steppe	1	0.1	36000	9	200	0.045	SL v1.2.2	0.0207804	0.0837027
WHG	1	0.1	36000	5	200	0.025	SL v1.2.2	0.00816617	0.0573743
Anatolia_EF	0	0.1	36000	184	200	0.92	SL v1.2.2	0.873335	0.953582
CentralEurope_EF	0	0.1	36000	99	200	0.495	SL v1.2.2	0.423737	0.566413
CentralEurope_LNBA	0	0.1	36000	65	200	0.325	SL v1.2.2	0.260626	0.394654
Modern_EUR	0	0.1	36000	20	200	0.1	SL v1.2.2	0.0621594	0.150213
Steppe	0	0.1	36000	6	200	0.03	SL v1.2.2	0.0110875	0.0641506
WHG	0	0.1	36000	2	200	0.01	SL v1.2.2	0.00121335	0.0356547
Anatolia_EF	1	0.01	44000	26	200	0.13	SL v1.2.2	0.0867084	0.184652
CentralEurope_EF	1	0.01	44000	14	200	0.07	SL v1.2.2	0.0387956	0.11466
CentralEurope_LNBA	1	0.01	44000	29	200	0.145	SL v1.2.2	0.0993086	0.201562
Modern_EUR	1	0.01	44000	20	200	0.1	SL v1.2.2	0.0621594	0.150213
Steppe	1	0.01	44000	8	200	0.04	SL v1.2.2	0.0174248	0.077292
WHG	1	0.01	44000	2	200	0.01	SL v1.2.2	0.00121335	0.0356547
Anatolia_EF	0	0.01	44000	34	200	0.17	SL v1.2.2	0.120696	0.229372
CentralEurope_EF	0	0.01	44000	15	200	0.075	SL v1.2.2	0.0425828	0.120684
CentralEurope_LNBA	0	0.01	44000	22	200	0.11	SL v1.2.2	0.0702332	0.161796
Modern_EUR	0	0.01	44000	11	200	0.055	SL v1.2.2	0.0277722	0.0962776
Steppe	0	0.01	44000	3	200	0.015	SL v1.2.2	0.00310411	0.0432083
WHG	0	0.01	44000	7	200	0.035	SL v1.2.2	0.0141855	0.070781
Anatolia_EF	1	0.02	44000	40	200	0.2	SL v1.2.2	0.146894	0.262226
CentralEurope_EF	1	0.02	44000	22	200	0.11	SL v1.2.2	0.0702332	0.161796
CentralEurope_LNBA	1	0.02	44000	62	200	0.31	SL v1.2.2	0.246658	0.379077
Modern_EUR	1	0.02	44000	36	200	0.18	SL v1.2.2	0.129369	0.240381
Steppe	1	0.02	44000	1	200	0.005	SL v1.2.2	0.00012658	0.0275419
WHG	1	0.02	44000	1	200	0.005	SL v1.2.2	0.00012658	0.0275419
Anatolia_EF	0	0.02	44000	53	200	0.265	SL v1.2.2	0.205239	0.33187
CentralEurope_EF	0	0.02	44000	36	200	0.18	SL v1.2.2	0.129369	0.240381
CentralEurope_LNBA	0	0.02	44000	92	200	0.46	SL v1.2.2	0.389479	0.531724
Modern_EUR	0	0.02	44000	59	200	0.295	SL v1.2.2	0.232769	0.363423
Steppe	0	0.02	44000	6	200	0.03	SL v1.2.2	0.0110875	0.0641506
WHG	0	0.02	44000	2	200	0.01	SL v1.2.2	0.00121335	0.0356547
Anatolia_EF	1	0.1	44000	145	200	0.725	SL v1.2.2	0.657575	0.785623
CentralEurope_EF	1	0.1	44000	110	200	0.55	SL v1.2.2	0.478249	0.620246
CentralEurope_LNBA	1	0.1	44000	190	200	0.95	SL v1.2.2	0.909972	0.975766
Modern_EUR	1	0.1	44000	102	200	0.51	SL v1.2.2	0.438522	0.581177
Steppe	1	0.1	44000	5	200	0.025	SL v1.2.2	0.00816617	0.0573743
WHG	1	0.1	44000	5	200	0.025	SL v1.2.2	0.00816617	0.0573743
Anatolia_EF	0	0.1	44000	165	200	0.825	SL v1.2.2	0.765116	0.874976
CentralEurope_EF	0	0.1	44000	146	200	0.73	SL v1.2.2	0.662847	0.790197
CentralEurope_LNBA	0	0.1	44000	194	200	0.97	SL v1.2.2	0.935849	0.988913
Modern_EUR	0	0.1	44000	174	200	0.87	SL v1.2.2	0.815348	0.913292
Steppe	0	0.1	44000	3	200	0.015	SL v1.2.2	0.00310411	0.0432083
WHG	0	0.1	44000	5	200	0.025	SL v1.2.2	0.00816617	0.0573743
Anatolia_EF	1	0.01	55000	14	200	0.07	SL v1.2.2	0.0387956	0.11466
CentralEurope_EF	1	0.01	55000	6	200	0.03	SL v1.2.2	0.0110875	0.0641506
CentralEurope_LNBA	1	0.01	55000	25	200	0.125	SL v1.2.2	0.0825523	0.178974
Modern_EUR	1	0.01	55000	6	200	0.03	SL v1.2.2	0.0110875	0.0641506
Steppe	1	0.01	55000	23	200	0.115	SL v1.2.2	0.0743134	0.167547
WHG	1	0.01	55000	3	200	0.015	SL v1.2.2	0.00310411	0.0432083
Anatolia_EF	0	0.01	55000	19	200	0.095	SL v1.2.2	0.0581696	0.144377
CentralEurope_EF	0	0.01	55000	6	200	0.03	SL v1.2.2	0.0110875	0.0641506
CentralEurope_LNBA	0	0.01	55000	23	200	0.115	SL v1.2.2	0.0743134	0.167547
Modern_EUR	0	0.01	55000	9	200	0.045	SL v1.2.2	0.0207804	0.0837027
Steppe	0	0.01	55000	19	200	0.095	SL v1.2.2	0.0581696	0.144377
WHG	0	0.01	55000	2	200	0.01	SL v1.2.2	0.00121335	0.0356547
Anatolia_EF	1	0.02	55000	34	200	0.17	SL v1.2.2	0.120696	0.229372
CentralEurope_EF	1	0.02	55000	19	200	0.095	SL v1.2.2	0.0581696	0.144377
CentralEurope_LNBA	1	0.02	55000	59	200	0.295	SL v1.2.2	0.232769	0.363423
Modern_EUR	1	0.02	55000	23	200	0.115	SL v1.2.2	0.0743134	0.167547
Steppe	1	0.02	55000	33	200	0.165	SL v1.2.2	0.116383	0.223843
WHG	1	0.02	55000	3	200	0.015	SL v1.2.2	0.00310411	0.0432083
Anatolia_EF	0	0.02	55000	36	200	0.18	SL v1.2.2	0.129369	0.240381
CentralEurope_EF	0	0.02	55000	17	200	0.085	SL v1.2.2	0.0502959	0.132605
CentralEurope_LNBA	0	0.02	55000	53	200	0.265	SL v1.2.2	0.205239	0.33187
Modern_EUR	0	0.02	55000	23	200	0.115	SL v1.2.2	0.0743134	0.167547
Steppe	0	0.02	55000	37	200	0.185	SL v1.2.2	0.133729	0.245863
WHG	0	0.02	55000	3	200	0.015	SL v1.2.2	0.00310411	0.0432083
Anatolia_EF	1	0.1	55000	120	200	0.6	SL v1.2.2	0.528536	0.668454
CentralEurope_EF	1	0.1	55000	67	200	0.335	SL v1.2.2	0.269979	0.404997
CentralEurope_LNBA	1	0.1	55000	137	200	0.685	SL v1.2.2	0.615722	0.748695
Modern_EUR	1	0.1	55000	79	200	0.395	SL v1.2.2	0.326765	0.466396
Steppe	1	0.1	55000	89	200	0.445	SL v1.2.2	0.374901	0.516754
WHG	1	0.1	55000	2	200	0.01	SL v1.2.2	0.00121335	0.0356547
Anatolia_EF	0	0.1	55000	106	200	0.53	SL v1.2.2	0.45833	0.600767
CentralEurope_EF	0	0.1	55000	79	200	0.395	SL v1.2.2	0.326765	0.466396
CentralEurope_LNBA	0	0.1	55000	141	200	0.705	SL v1.2.2	0.636577	0.767231
Modern_EUR	0	0.1	55000	100	200	0.5	SL v1.2.2	0.428658	0.571342
Steppe	0	0.1	55000	106	200	0.53	SL v1.2.2	0.45833	0.600767
WHG	0	0.1	55000	2	200	0.01	SL v1.2.2	0.00121335	0.0356547
Anatolia_EF	1	0.01	36000	50	200	0.25	G12	0.191607	0.315963
CentralEurope_EF	1	0.01	36000	7	200	0.035	G12	0.0141855	0.070781
CentralEurope_LNBA	1	0.01	36000	5	200	0.025	G12	0.00816617	0.0573743
Modern_EUR	1	0.01	36000	40	200	0.2	G12	0.146894	0.262226
Steppe	1	0.01	36000	2	200	0.01	G12	0.00121335	0.0356547
WHG	1	0.01	36000	3	200	0.015	G12	0.00310411	0.0432083
Anatolia_EF	0	0.01	36000	72	200	0.36	G12	0.293505	0.430714
CentralEurope_EF	0	0.01	36000	6	200	0.03	G12	0.0110875	0.0641506
CentralEurope_LNBA	0	0.01	36000	9	200	0.045	G12	0.0207804	0.0837027
Modern_EUR	0	0.01	36000	2	200	0.01	G12	0.00121335	0.0356547
Steppe	0	0.01	36000	3	200	0.015	G12	0.00310411	0.0432083
WHG	0	0.01	36000	2	200	0.01	G12	0.00121335	0.0356547
Anatolia_EF	1	0.02	36000	82	200	0.41	G12	0.341131	0.481578
CentralEurope_EF	1	0.02	36000	3	200	0.015	G12	0.00310411	0.0432083
CentralEurope_LNBA	1	0.02	36000	21	200	0.105	G12	0.0661812	0.156019
Modern_EUR	1	0.02	36000	101	200	0.505	G12	0.433587	0.576263
Steppe	1	0.02	36000	1	200	0.005	G12	0.00012658	0.0275419
WHG	1	0.02	36000	3	200	0.015	G12	0.00310411	0.0432083
Anatolia_EF	0	0.02	36000	123	200	0.615	G12	0.543761	0.682775
CentralEurope_EF	0	0.02	36000	6	200	0.03	G12	0.0110875	0.0641506
CentralEurope_LNBA	0	0.02	36000	5	200	0.025	G12	0.00816617	0.0573743
Modern_EUR	0	0.02	36000	1	200	0.005	G12	0.00012658	0.0275419
Steppe	0	0.02	36000	0	200	0	G12	0	0.0182753
WHG	0	0.02	36000	0	200	0	G12	0	0.0182753
Anatolia_EF	1	0.1	36000	184	200	0.92	G12	0.873335	0.953582
CentralEurope_EF	1	0.1	36000	193	200	0.965	G12	0.929219	0.985814
CentralEurope_LNBA	1	0.1	36000	198	200	0.99	G12	0.964345	0.998787
Modern_EUR	1	0.1	36000	195	200	0.975	G12	0.942626	0.991834
Steppe	1	0.1	36000	5	200	0.025	G12	0.00816617	0.0573743
WHG	1	0.1	36000	2	200	0.01	G12	0.00121335	0.0356547
Anatolia_EF	0	0.1	36000	191	200	0.955	G12	0.916297	0.97922
CentralEurope_EF	0	0.1	36000	12	200	0.06	G12	0.031384	0.102462
CentralEurope_LNBA	0	0.1	36000	15	200	0.075	G12	0.0425828	0.120684
Modern_EUR	0	0.1	36000	6	200	0.03	G12	0.0110875	0.0641506
Steppe	0	0.1	36000	5	200	0.025	G12	0.00816617	0.0573743
WHG	0	0.1	36000	2	200	0.01	G12	0.00121335	0.0356547
Anatolia_EF	1	0.01	44000	44	200	0.22	G12	0.164636	0.283861
CentralEurope_EF	1	0.01	44000	29	200	0.145	G12	0.0993086	0.201562
CentralEurope_LNBA	1	0.01	44000	11	200	0.055	G12	0.0277722	0.0962776
Modern_EUR	1	0.01	44000	47	200	0.235	G12	0.178071	0.299962
Steppe	1	0.01	44000	2	200	0.01	G12	0.00121335	0.0356547
WHG	1	0.01	44000	9	200	0.045	G12	0.0207804	0.0837027
Anatolia_EF	0	0.01	44000	59	200	0.295	G12	0.232769	0.363423
CentralEurope_EF	0	0.01	44000	37	200	0.185	G12	0.133729	0.245863
CentralEurope_LNBA	0	0.01	44000	13	200	0.065	G12	0.0350607	0.108587
Modern_EUR	0	0.01	44000	12	200	0.06	G12	0.031384	0.102462
Steppe	0	0.01	44000	1	200	0.005	G12	0.00012658	0.0275419
WHG	0	0.01	44000	14	200	0.07	G12	0.0387956	0.11466
Anatolia_EF	1	0.02	44000	65	200	0.325	G12	0.260626	0.394654
CentralEurope_EF	1	0.02	44000	76	200	0.38	G12	0.312465	0.451149
CentralEurope_LNBA	1	0.02	44000	64	200	0.32	G12	0.255961	0.38947
Modern_EUR	1	0.02	44000	115	200	0.575	G12	0.503304	0.644439
Steppe	1	0.02	44000	1	200	0.005	G12	0.00012658	0.0275419
WHG	1	0.02	44000	5	200	0.025	G12	0.00816617	0.0573743
Anatolia_EF	0	0.02	44000	87	200	0.435	G12	0.365217	0.506739
CentralEurope_EF	0	0.02	44000	96	200	0.48	G12	0.409014	0.551588
CentralEurope_LNBA	0	0.02	44000	54	200	0.27	G12	0.209803	0.337153
Modern_EUR	0	0.02	44000	46	200	0.23	G12	0.173581	0.294606
Steppe	0	0.02	44000	0	200	0	G12	0	0.0182753
WHG	0	0.02	44000	12	200	0.06	G12	0.031384	0.102462
Anatolia_EF	1	0.1	44000	168	200	0.84	G12	0.781701	0.887912
CentralEurope_EF	1	0.1	44000	176	200	0.88	G12	0.826728	0.92158
CentralEurope_LNBA	1	0.1	44000	198	200	0.99	G12	0.964345	0.998787
Modern_EUR	1	0.1	44000	195	200	0.975	G12	0.942626	0.991834
Steppe	1	0.1	44000	4	200	0.02	G12	0.00547557	0.0504136
WHG	1	0.1	44000	20	200	0.1	G12	0.0621594	0.150213
Anatolia_EF	0	0.1	44000	183	200	0.915	G12	0.867395	0.949704
CentralEurope_EF	0	0.1	44000	182	200	0.91	G12	0.861492	0.945786
CentralEurope_LNBA	0	0.1	44000	148	200	0.74	G12	0.673422	0.799315
Modern_EUR	0	0.1	44000	140	200	0.7	G12	0.63135	0.76261
Steppe	0	0.1	44000	0	200	0	G12	0	0.0182753
WHG	0	0.1	44000	29	200	0.145	G12	0.0993086	0.201562
Anatolia_EF	1	0.01	55000	34	200	0.17	G12	0.120696	0.229372
CentralEurope_EF	1	0.01	55000	44	200	0.22	G12	0.164636	0.283861
CentralEurope_LNBA	1	0.01	55000	71	200	0.355	G12	0.288784	0.425586
Modern_EUR	1	0.01	55000	42	200	0.21	G12	0.15574	0.273069
Steppe	1	0.01	55000	13	200	0.065	G12	0.0350607	0.108587
WHG	1	0.01	55000	4	200	0.02	G12	0.00547557	0.0504136
Anatolia_EF	0	0.01	55000	36	200	0.18	G12	0.129369	0.240381
CentralEurope_EF	0	0.01	55000	42	200	0.21	G12	0.15574	0.273069
CentralEurope_LNBA	0	0.01	55000	76	200	0.38	G12	0.312465	0.451149
Modern_EUR	0	0.01	55000	39	200	0.195	G12	0.142492	0.256786
Steppe	0	0.01	55000	27	200	0.135	G12	0.0908871	0.190309
WHG	0	0.01	55000	2	200	0.01	G12	0.00121335	0.0356547
Anatolia_EF	1	0.02	55000	73	200	0.365	G12	0.298233	0.435834
CentralEurope_EF	1	0.02	55000	80	200	0.4	G12	0.331546	0.471464
CentralEurope_LNBA	1	0.02	55000	139	200	0.695	G12	0.626132	0.757981
Modern_EUR	1	0.02	55000	115	200	0.575	G12	0.503304	0.644439
Steppe	1	0.02	55000	35	200	0.175	G12	0.125024	0.234884
WHG	1	0.02	55000	7	200	0.035	G12	0.0141855	0.070781
Anatolia_EF	0	0.02	55000	65	200	0.325	G12	0.260626	0.394654
CentralEurope_EF	0	0.02	55000	92	200	0.46	G12	0.389479	0.531724
CentralEurope_LNBA	0	0.02	55000	133	200	0.665	G12	0.595003	0.730021
Modern_EUR	0	0.02	55000	100	200	0.5	G12	0.428658	0.571342
Steppe	0	0.02	55000	32	200	0.16	G12	0.112088	0.218299
WHG	0	0.02	55000	4	200	0.02	G12	0.00547557	0.0504136
Anatolia_EF	1	0.1	55000	156	200	0.78	G12	0.716139	0.835364
CentralEurope_EF	1	0.1	55000	170	200	0.85	G12	0.792841	0.89645
CentralEurope_LNBA	1	0.1	55000	193	200	0.965	G12	0.929219	0.985814
Modern_EUR	1	0.1	55000	190	200	0.95	G12	0.909972	0.975766
Steppe	1	0.1	55000	111	200	0.555	G12	0.483246	0.625099
WHG	1	0.1	55000	14	200	0.07	G12	0.0387956	0.11466
Anatolia_EF	0	0.1	55000	165	200	0.825	G12	0.765116	0.874976
CentralEurope_EF	0	0.1	55000	161	200	0.805	G12	0.743214	0.857508
CentralEurope_LNBA	0	0.1	55000	188	200	0.94	G12	0.897538	0.968616
Modern_EUR	0	0.1	55000	187	200	0.935	G12	0.891413	0.964939
Steppe	0	0.1	55000	114	200	0.57	G12	0.498279	0.639614
WHG	0	0.1	55000	9	200	0.045	G12	0.0207804	0.0837027

## Sheet: SI Table 5
population	selCoeff	selAfterAdmix	startTime	method1	method2	chisq	pvalue	p_adj
Anatolia_EF	0.01	1	36000	SF2	SL v1.2.2	1.37061	0.241706	0.374703
Anatolia_EF	0.01	1	36000	SF2	G12	0.686491	0.407361	0.549842
Anatolia_EF	0.01	1	36000	SL v1.2.2	G12	0.117682	0.731563	0.832722
CentralEurope_EF	0.01	1	36000	SF2	SL v1.2.2	0.343643	0.557734	0.697945
CentralEurope_EF	0.01	1	36000	SF2	G12	0	1	1
CentralEurope_EF	0.01	1	36000	SL v1.2.2	G12	0.343643	0.557734	0.697945
CentralEurope_LNBA	0.01	1	36000	SF2	SL v1.2.2	6.08117	0.0136631	0.0348569
CentralEurope_LNBA	0.01	1	36000	SF2	G12	0	1	1
CentralEurope_LNBA	0.01	1	36000	SL v1.2.2	G12	6.08117	0.0136631	0.0348569
Modern_EUR	0.01	1	36000	SF2	SL v1.2.2	6.3925	0.0114603	0.0304357
Modern_EUR	0.01	1	36000	SF2	G12	17.3298	3.14e-05	0.00012887
Modern_EUR	0.01	1	36000	SL v1.2.2	G12	3.0299	0.0817433	0.165236
Steppe	0.01	1	36000	SF2	SL v1.2.2	4.0404	0.0444232	0.0959541
Steppe	0.01	1	36000	SF2	G12	2.01005	0.15626	0.272195
Steppe	0.01	1	36000	SL v1.2.2	G12	0.676819	0.410684	0.549842
WHG	0.01	1	36000	SF2	SL v1.2.2	1.82278	0.176982	0.295578
WHG	0.01	1	36000	SF2	G12	0.145402	0.702969	0.811955
WHG	0.01	1	36000	SL v1.2.2	G12	1.0101	0.314879	0.446141
Anatolia_EF	0.01	0	36000	SF2	SL v1.2.2	0.112223	0.737627	0.832722
Anatolia_EF	0.01	0	36000	SF2	G12	3.75391	0.0526841	0.1123
Anatolia_EF	0.01	0	36000	SL v1.2.2	G12	2.57444	0.108602	0.211971
CentralEurope_EF	0.01	0	36000	SF2	SL v1.2.2	0.202532	0.652685	0.774615
CentralEurope_EF	0.01	0	36000	SF2	G12	2.04082	0.153127	0.272195
CentralEurope_EF	0.01	0	36000	SL v1.2.2	G12	1.02302	0.311804	0.446141
CentralEurope_LNBA	0.01	0	36000	SF2	SL v1.2.2	0.676819	0.410684	0.549842
CentralEurope_LNBA	0.01	0	36000	SF2	G12	4.58051	0.0323376	0.0722578
CentralEurope_LNBA	0.01	0	36000	SL v1.2.2	G12	1.98768	0.158584	0.273304
Modern_EUR	0.01	0	36000	SF2	SL v1.2.2	2.01005	0.15626	0.272195
Modern_EUR	0.01	0	36000	SF2	G12	0	1	1
Modern_EUR	0.01	0	36000	SL v1.2.2	G12	2.01005	0.15626	0.272195
Steppe	0.01	0	36000	SF2	SL v1.2.2	0.410256	0.521839	0.668284
Steppe	0.01	0	36000	SF2	G12	0.145402	0.702969	0.811955
Steppe	0.01	0	36000	SL v1.2.2	G12	1.02302	0.311804	0.446141
WHG	0.01	0	36000	SF2	SL v1.2.2	1.30862	0.252646	0.384306
WHG	0.01	0	36000	SF2	G12	1.30862	0.252646	0.384306
WHG	0.01	0	36000	SL v1.2.2	G12	0	1	1
Anatolia_EF	0.02	1	36000	SF2	SL v1.2.2	0.713012	0.398446	0.547018
Anatolia_EF	0.02	1	36000	SF2	G12	3.49477	0.061563	0.127862
Anatolia_EF	0.02	1	36000	SL v1.2.2	G12	1.05585	0.304163	0.446141
CentralEurope_EF	0.02	1	36000	SF2	SL v1.2.2	16.4541	4.98e-05	0.00019225
CentralEurope_EF	0.02	1	36000	SF2	G12	0	1	1
CentralEurope_EF	0.02	1	36000	SL v1.2.2	G12	16.4541	4.98e-05	0.00019225
CentralEurope_LNBA	0.02	1	36000	SF2	SL v1.2.2	67.9652	1.66e-16	2.25e-15
CentralEurope_LNBA	0.02	1	36000	SF2	G12	12.3307	0.00044558	0.00153582
CentralEurope_LNBA	0.02	1	36000	SL v1.2.2	G12	30.8275	2.82e-08	1.69e-07
Modern_EUR	0.02	1	36000	SF2	SL v1.2.2	44.8563	2.12e-11	1.78e-10
Modern_EUR	0.02	1	36000	SF2	G12	2.26637	0.132209	0.244775
Modern_EUR	0.02	1	36000	SL v1.2.2	G12	27.6709	1.44e-07	7.55e-07
Steppe	0.02	1	36000	SF2	SL v1.2.2	0.335852	0.562233	0.697945
Steppe	0.02	1	36000	SF2	G12	0	1	1
Steppe	0.02	1	36000	SL v1.2.2	G12	0.335852	0.562233	0.697945
WHG	0.02	1	36000	SF2	SL v1.2.2	0	1	1
WHG	0.02	1	36000	SF2	G12	0	1	1
WHG	0.02	1	36000	SL v1.2.2	G12	0	1	1
Anatolia_EF	0.02	0	36000	SF2	SL v1.2.2	2.90226	0.0884553	0.175825
Anatolia_EF	0.02	0	36000	SF2	G12	0.663969	0.415162	0.55355
Anatolia_EF	0.02	0	36000	SL v1.2.2	G12	6.31967	0.0119406	0.0314532
CentralEurope_EF	0.02	0	36000	SF2	SL v1.2.2	11.402	0.00073366	0.0024761
CentralEurope_EF	0.02	0	36000	SF2	G12	2.04082	0.153127	0.272195
CentralEurope_EF	0.02	0	36000	SL v1.2.2	G12	4.81	0.028295	0.0654826
CentralEurope_LNBA	0.02	0	36000	SF2	SL v1.2.2	0.343643	0.557734	0.697945
CentralEurope_LNBA	0.02	0	36000	SF2	G12	0	1	1
CentralEurope_LNBA	0.02	0	36000	SL v1.2.2	G12	0.343643	0.557734	0.697945
Modern_EUR	0.02	0	36000	SF2	SL v1.2.2	0.202532	0.652685	0.774615
Modern_EUR	0.02	0	36000	SF2	G12	0.335852	0.562233	0.697945
Modern_EUR	0.02	0	36000	SL v1.2.2	G12	1.0101	0.314879	0.446141
Steppe	0.02	0	36000	SF2	SL v1.2.2	5.56976	0.0182732	0.044183
Steppe	0.02	0	36000	SF2	G12	1.00251	0.316705	0.446141
Steppe	0.02	0	36000	SL v1.2.2	G12	8.16327	0.00427473	0.0123662
WHG	0.02	0	36000	SF2	SL v1.2.2	0.0165396	0.897669	0.966262
WHG	0.02	0	36000	SF2	G12	2.28488	0.13064	0.244003
WHG	0.02	0	36000	SL v1.2.2	G12	2.01005	0.15626	0.272195
Anatolia_EF	0.1	1	36000	SF2	SL v1.2.2	1.39214	0.238043	0.373631
Anatolia_EF	0.1	1	36000	SF2	G12	0	1	1
Anatolia_EF	0.1	1	36000	SL v1.2.2	G12	1.39214	0.238043	0.373631
CentralEurope_EF	0.1	1	36000	SF2	SL v1.2.2	10.1058	0.00147805	0.00469499
CentralEurope_EF	0.1	1	36000	SF2	G12	0	1	1
CentralEurope_EF	0.1	1	36000	SL v1.2.2	G12	10.1058	0.00147805	0.00469499
CentralEurope_LNBA	0.1	1	36000	SF2	SL v1.2.2	0	1	1
CentralEurope_LNBA	0.1	1	36000	SF2	G12	0.676819	0.410684	0.549842
CentralEurope_LNBA	0.1	1	36000	SL v1.2.2	G12	0.676819	0.410684	0.549842
Modern_EUR	0.1	1	36000	SF2	SL v1.2.2	40.2605	2.22e-10	1.64e-09
Modern_EUR	0.1	1	36000	SF2	G12	0.343643	0.557734	0.697945
Modern_EUR	0.1	1	36000	SL v1.2.2	G12	45.1946	1.78e-11	1.56e-10
Steppe	0.1	1	36000	SF2	SL v1.2.2	1.98768	0.158584	0.273304
Steppe	0.1	1	36000	SF2	G12	0.113669	0.736005	0.832722
Steppe	0.1	1	36000	SL v1.2.2	G12	1.18431	0.276481	0.418597
WHG	0.1	1	36000	SF2	SL v1.2.2	0.510204	0.475051	0.615665
WHG	0.1	1	36000	SF2	G12	0.202532	0.652685	0.774615
WHG	0.1	1	36000	SL v1.2.2	G12	1.30862	0.252646	0.384306
Anatolia_EF	0.1	0	36000	SF2	SL v1.2.2	0.144144	0.704195	0.811955
Anatolia_EF	0.1	0	36000	SF2	G12	1.15327	0.282866	0.422343
Anatolia_EF	0.1	0	36000	SL v1.2.2	G12	2.09067	0.148201	0.26976
CentralEurope_EF	0.1	0	36000	SF2	SL v1.2.2	105.655	8.77e-25	2.84e-23
CentralEurope_EF	0.1	0	36000	SF2	G12	0.842105	0.358795	0.498926
CentralEurope_EF	0.1	0	36000	SL v1.2.2	G12	94.3795	2.6e-22	6.49e-21
CentralEurope_LNBA	0.1	0	36000	SF2	SL v1.2.2	62.3377	2.89e-15	3.12e-14
CentralEurope_LNBA	0.1	0	36000	SF2	G12	5.26316	0.0217815	0.0515124
CentralEurope_LNBA	0.1	0	36000	SL v1.2.2	G12	39.0625	4.1e-10	2.83e-09
Modern_EUR	0.1	0	36000	SF2	SL v1.2.2	9.6	0.00194577	0.0060041
Modern_EUR	0.1	0	36000	SF2	G12	0.0934798	0.759799	0.840588
Modern_EUR	0.1	0	36000	SL v1.2.2	G12	8.06253	0.00451901	0.0128435
Steppe	0.1	0	36000	SF2	SL v1.2.2	0.0934798	0.759799	0.840588
Steppe	0.1	0	36000	SF2	G12	0	1	1
Steppe	0.1	0	36000	SL v1.2.2	G12	0.0934798	0.759799	0.840588
WHG	0.1	0	36000	SF2	SL v1.2.2	0.202532	0.652685	0.774615
WHG	0.1	0	36000	SF2	G12	0.202532	0.652685	0.774615
WHG	0.1	0	36000	SL v1.2.2	G12	0	1	1
Anatolia_EF	0.01	1	44000	SF2	SL v1.2.2	0.0856348	0.769802	0.848353
Anatolia_EF	0.01	1	44000	SF2	G12	4.33604	0.0373135	0.0822421
Anatolia_EF	0.01	1	44000	SL v1.2.2	G12	5.61039	0.0178543	0.0434947
CentralEurope_EF	0.01	1	44000	SF2	SL v1.2.2	1.15718	0.28205	0.422343
CentralEurope_EF	0.01	1	44000	SF2	G12	1.88383	0.169899	0.289723
CentralEurope_EF	0.01	1	44000	SL v1.2.2	G12	5.86281	0.0154641	0.038247
CentralEurope_LNBA	0.01	1	44000	SF2	SL v1.2.2	16.5636	4.7e-05	0.00018589
CentralEurope_LNBA	0.01	1	44000	SF2	G12	1.53586	0.215235	0.345228
CentralEurope_LNBA	0.01	1	44000	SL v1.2.2	G12	9	0.0026998	0.00802508
Modern_EUR	0.01	1	44000	SF2	SL v1.2.2	5.91274	0.0150318	0.0374638
Modern_EUR	0.01	1	44000	SF2	G12	1.50693	0.219608	0.350507
Modern_EUR	0.01	1	44000	SL v1.2.2	G12	13.0698	0.0003001	0.00105686
Steppe	0.01	1	44000	SF2	SL v1.2.2	0.0692641	0.792411	0.864449
Steppe	0.01	1	44000	SF2	G12	2.84172	0.0918461	0.181452
Steppe	0.01	1	44000	SL v1.2.2	G12	3.69231	0.0546639	0.115007
WHG	0.01	1	44000	SF2	SL v1.2.2	8.38095	0.00379174	0.0110678
WHG	0.01	1	44000	SF2	G12	0.769601	0.380341	0.524384
WHG	0.01	1	44000	SL v1.2.2	G12	4.58051	0.0323376	0.0722578
Anatolia_EF	0.01	0	44000	SF2	SL v1.2.2	0.271003	0.60266	0.739628
Anatolia_EF	0.01	0	44000	SF2	G12	6.00184	0.014291	0.0361741
Anatolia_EF	0.01	0	44000	SL v1.2.2	G12	8.75626	0.00308541	0.00908794
CentralEurope_EF	0.01	0	44000	SF2	SL v1.2.2	4.40362	0.0358627	0.0795857
CentralEurope_EF	0.01	0	44000	SF2	G12	1.48794	0.222536	0.353439
CentralEurope_EF	0.01	0	44000	SL v1.2.2	G12	10.6985	0.00107223	0.00347401
CentralEurope_LNBA	0.01	0	44000	SF2	SL v1.2.2	11.4785	0.00070406	0.00240121
CentralEurope_LNBA	0.01	0	44000	SF2	G12	3.72309	0.0536648	0.113643
CentralEurope_LNBA	0.01	0	44000	SL v1.2.2	G12	2.5362	0.111262	0.215862
Modern_EUR	0.01	0	44000	SF2	SL v1.2.2	2.34375	0.125786	0.236947
Modern_EUR	0.01	0	44000	SF2	G12	3.01029	0.0827375	0.165475
Modern_EUR	0.01	0	44000	SL v1.2.2	G12	0.0461308	0.829938	0.896333
Steppe	0.01	0	44000	SF2	SL v1.2.2	0.145402	0.702969	0.811955
Steppe	0.01	0	44000	SF2	G12	1.82278	0.176982	0.295578
Steppe	0.01	0	44000	SL v1.2.2	G12	1.0101	0.314879	0.446141
WHG	0.01	0	44000	SF2	SL v1.2.2	2.46262	0.116584	0.22351
WHG	0.01	0	44000	SF2	G12	0	1	1
WHG	0.01	0	44000	SL v1.2.2	G12	2.46262	0.116584	0.22351
Anatolia_EF	0.02	1	44000	SF2	SL v1.2.2	1.17056	0.279286	0.420877
Anatolia_EF	0.02	1	44000	SF2	G12	3.14072	0.0763601	0.157584
Anatolia_EF	0.02	1	44000	SL v1.2.2	G12	8.07103	0.00449787	0.0128435
CentralEurope_EF	0.02	1	44000	SF2	SL v1.2.2	27.1602	1.87e-07	9.63e-07
CentralEurope_EF	0.02	1	44000	SF2	G12	1.32534	0.249636	0.384306
CentralEurope_EF	0.02	1	44000	SL v1.2.2	G12	39.4107	3.43e-10	2.42e-09
CentralEurope_LNBA	0.02	1	44000	SF2	SL v1.2.2	28.6234	8.79e-08	4.75e-07
CentralEurope_LNBA	0.02	1	44000	SF2	G12	30.7856	2.88e-08	1.7e-07
CentralEurope_LNBA	0.02	1	44000	SL v1.2.2	G12	0.0463446	0.829551	0.896333
Modern_EUR	0.02	1	44000	SF2	SL v1.2.2	82.341	1.15e-19	2.06e-18
Modern_EUR	0.02	1	44000	SF2	G12	1.04167	0.307434	0.446141
Modern_EUR	0.02	1	44000	SL v1.2.2	G12	66.3954	3.69e-16	4.78e-15
Steppe	0.02	1	44000	SF2	SL v1.2.2	1.82278	0.176982	0.295578
Steppe	0.02	1	44000	SF2	G12	1.82278	0.176982	0.295578
Steppe	0.02	1	44000	SL v1.2.2	G12	0	1	1
WHG	0.02	1	44000	SF2	SL v1.2.2	7.57186	0.00592865	0.0164178
WHG	0.02	1	44000	SF2	G12	1.7316	0.188206	0.307974
WHG	0.02	1	44000	SL v1.2.2	G12	2.70728	0.0998914	0.19615
Anatolia_EF	0.02	0	44000	SF2	SL v1.2.2	7.6436	0.00569741	0.0159134
Anatolia_EF	0.02	0	44000	SF2	G12	0.659046	0.416897	0.553584
Anatolia_EF	0.02	0	44000	SL v1.2.2	G12	12.7033	0.00036501	0.00127165
CentralEurope_EF	0.02	0	44000	SF2	SL v1.2.2	24.4632	7.57e-07	3.72e-06
CentralEurope_EF	0.02	0	44000	SF2	G12	2.28016	0.131039	0.244003
CentralEurope_EF	0.02	0	44000	SL v1.2.2	G12	40.7056	1.77e-10	1.37e-09
CentralEurope_LNBA	0.02	0	44000	SF2	SL v1.2.2	75.6467	3.39e-18	5.78e-17
CentralEurope_LNBA	0.02	0	44000	SF2	G12	26.6386	2.45e-07	1.22e-06
CentralEurope_LNBA	0.02	0	44000	SL v1.2.2	G12	15.5755	7.93e-05	0.00030219
Modern_EUR	0.02	0	44000	SF2	SL v1.2.2	37.827	7.73e-10	5.11e-09
Modern_EUR	0.02	0	44000	SF2	G12	23.3112	1.38e-06	6.38e-06
Modern_EUR	0.02	0	44000	SL v1.2.2	G12	2.18241	0.139596	0.256984
Steppe	0.02	0	44000	SF2	SL v1.2.2	3.63504	0.0565752	0.11826
Steppe	0.02	0	44000	SF2	G12	1.00251	0.316705	0.446141
Steppe	0.02	0	44000	SL v1.2.2	G12	6.09137	0.0135844	0.0348569
WHG	0.02	0	44000	SF2	SL v1.2.2	14.5244	0.00013835	0.00050367
WHG	0.02	0	44000	SF2	G12	1.71344	0.19054	0.310226
WHG	0.02	0	44000	SL v1.2.2	G12	7.40192	0.00651541	0.0178898
Anatolia_EF	0.1	1	44000	SF2	SL v1.2.2	11.0828	0.00087131	0.00285157
Anatolia_EF	0.1	1	44000	SF2	G12	0.313725	0.575403	0.711567
Anatolia_EF	0.1	1	44000	SL v1.2.2	G12	7.77056	0.00531047	0.0149617
CentralEurope_EF	0.1	1	44000	SF2	SL v1.2.2	63.5707	1.55e-15	1.73e-14
CentralEurope_EF	0.1	1	44000	SF2	G12	0.651423	0.419604	0.554905
CentralEurope_EF	0.1	1	44000	SL v1.2.2	G12	53.4413	2.66e-13	2.54e-12
CentralEurope_LNBA	0.1	1	44000	SF2	SL v1.2.2	0.0552562	0.814157	0.885191
CentralEurope_LNBA	0.1	1	44000	SF2	G12	4.58051	0.0323376	0.0722578
CentralEurope_LNBA	0.1	1	44000	SL v1.2.2	G12	5.49828	0.0190352	0.0456844
Modern_EUR	0.1	1	44000	SF2	SL v1.2.2	98.2243	3.74e-23	1.01e-21
Modern_EUR	0.1	1	44000	SF2	G12	1.7316	0.188206	0.307974
Modern_EUR	0.1	1	44000	SL v1.2.2	G12	113.092	2.06e-26	1.33e-24
Steppe	0.1	1	44000	SF2	SL v1.2.2	0.113669	0.736005	0.832722
Steppe	0.1	1	44000	SF2	G12	0	1	1
Steppe	0.1	1	44000	SL v1.2.2	G12	0.113669	0.736005	0.832722
WHG	0.1	1	44000	SF2	SL v1.2.2	23.8937	1.02e-06	4.78e-06
WHG	0.1	1	44000	SF2	G12	4.1961	0.040517	0.0886993
WHG	0.1	1	44000	SL v1.2.2	G12	9.6	0.00194577	0.0060041
Anatolia_EF	0.1	0	44000	SF2	SL v1.2.2	14.1489	0.0001689	0.00060804
Anatolia_EF	0.1	0	44000	SF2	G12	1.38249	0.239678	0.373631
Anatolia_EF	0.1	0	44000	SL v1.2.2	G12	7.1618	0.00744723	0.0201075
CentralEurope_EF	0.1	0	44000	SF2	SL v1.2.2	15.4558	8.45e-05	0.0003182
CentralEurope_EF	0.1	0	44000	SF2	G12	0.679394	0.409795	0.549842
CentralEurope_EF	0.1	0	44000	SL v1.2.2	G12	21.9512	2.8e-06	1.28e-05
CentralEurope_LNBA	0.1	0	44000	SF2	SL v1.2.2	230.786	4.02e-52	1.3e-49
CentralEurope_LNBA	0.1	0	44000	SF2	G12	106.22	6.6e-25	2.38e-23
CentralEurope_LNBA	0.1	0	44000	SL v1.2.2	G12	42.6699	6.48e-11	5.25e-10
Modern_EUR	0.1	0	44000	SF2	SL v1.2.2	183.023	1.06e-41	1.72e-39
Modern_EUR	0.1	0	44000	SF2	G12	103.147	3.11e-24	9.16e-23
Modern_EUR	0.1	0	44000	SL v1.2.2	G12	17.1234	3.5e-05	0.00014011
Steppe	0.1	0	44000	SF2	SL v1.2.2	0	1	1
Steppe	0.1	0	44000	SF2	G12	3.02267	0.0821082	0.165236
Steppe	0.1	0	44000	SL v1.2.2	G12	3.02267	0.0821082	0.165236
WHG	0.1	0	44000	SF2	SL v1.2.2	30.6729	3.05e-08	1.71e-07
WHG	0.1	0	44000	SF2	G12	2.11918	0.145464	0.266273
WHG	0.1	0	44000	SL v1.2.2	G12	18.5149	1.69e-05	7e-05
Anatolia_EF	0.01	1	55000	SF2	SL v1.2.2	9.4697	0.00208894	0.00632538
Anatolia_EF	0.01	1	55000	SF2	G12	0	1	1
Anatolia_EF	0.01	1	55000	SL v1.2.2	G12	9.4697	0.00208894	0.00632538
CentralEurope_EF	0.01	1	55000	SF2	SL v1.2.2	20.7117	5.34e-06	2.37e-05
CentralEurope_EF	0.01	1	55000	SF2	G12	1.94604	0.163014	0.279453
CentralEurope_EF	0.01	1	55000	SL v1.2.2	G12	33.0057	9.19e-09	5.62e-08
CentralEurope_LNBA	0.01	1	55000	SF2	SL v1.2.2	19.1972	1.18e-05	5.09e-05
CentralEurope_LNBA	0.01	1	55000	SF2	G12	1.13071	0.287624	0.427478
CentralEurope_LNBA	0.01	1	55000	SL v1.2.2	G12	29.0022	7.23e-08	3.97e-07
Modern_EUR	0.01	1	55000	SF2	SL v1.2.2	37.7649	7.98e-10	5.17e-09
Modern_EUR	0.01	1	55000	SF2	G12	0.516129	0.472498	0.615665
Modern_EUR	0.01	1	55000	SL v1.2.2	G12	30.6818	3.04e-08	1.71e-07
Steppe	0.01	1	55000	SF2	SL v1.2.2	0.102145	0.749271	0.840588
Steppe	0.01	1	55000	SF2	G12	2.05722	0.151487	0.272195
Steppe	0.01	1	55000	SL v1.2.2	G12	3.0525	0.0806128	0.165236
WHG	0.01	1	55000	SF2	SL v1.2.2	0.510204	0.475051	0.615665
WHG	0.01	1	55000	SF2	G12	0.113669	0.736005	0.832722
WHG	0.01	1	55000	SL v1.2.2	G12	0.145402	0.702969	0.811955
Anatolia_EF	0.01	0	55000	SF2	SL v1.2.2	2.36742	0.123891	0.234741
Anatolia_EF	0.01	0	55000	SF2	G12	0.900115	0.342751	0.478669
Anatolia_EF	0.01	0	55000	SL v1.2.2	G12	6.09223	0.0135778	0.0348569
CentralEurope_EF	0.01	0	55000	SF2	SL v1.2.2	23.9425	9.93e-07	4.73e-06
CentralEurope_EF	0.01	0	55000	SF2	G12	0.57334	0.448935	0.588886
CentralEurope_EF	0.01	0	55000	SL v1.2.2	G12	30.6818	3.04e-08	1.71e-07
CentralEurope_LNBA	0.01	0	55000	SF2	SL v1.2.2	26.7206	2.35e-07	1.19e-06
CentralEurope_LNBA	0.01	0	55000	SF2	G12	1.09182	0.296068	0.438018
CentralEurope_LNBA	0.01	0	55000	SL v1.2.2	G12	37.706	8.23e-10	5.23e-09
Modern_EUR	0.01	0	55000	SF2	SL v1.2.2	40.5786	1.89e-10	1.42e-09
Modern_EUR	0.01	0	55000	SF2	G12	3.98965	0.0457807	0.0982314
Modern_EUR	0.01	0	55000	SL v1.2.2	G12	21.3068	3.91e-06	1.76e-05
Steppe	0.01	0	55000	SF2	SL v1.2.2	2.36742	0.123891	0.234741
Steppe	0.01	0	55000	SF2	G12	0.0830565	0.773197	0.849207
Steppe	0.01	0	55000	SL v1.2.2	G12	1.5721	0.209903	0.338351
WHG	0.01	0	55000	SF2	SL v1.2.2	0.202532	0.652685	0.774615
WHG	0.01	0	55000	SF2	G12	0.202532	0.652685	0.774615
WHG	0.01	0	55000	SL v1.2.2	G12	0	1	1
Anatolia_EF	0.02	1	55000	SF2	SL v1.2.2	24.0079	9.59e-07	4.64e-06
Anatolia_EF	0.02	1	55000	SF2	G12	0.265965	0.606052	0.740984
Anatolia_EF	0.02	1	55000	SL v1.2.2	G12	19.4061	1.06e-05	4.63e-05
CentralEurope_EF	0.02	1	55000	SF2	SL v1.2.2	53.9018	2.11e-13	2.07e-12
CentralEurope_EF	0.02	1	55000	SF2	G12	0.0931894	0.760161	0.840588
CentralEurope_EF	0.02	1	55000	SL v1.2.2	G12	49.948	1.58e-12	1.46e-11
CentralEurope_LNBA	0.02	1	55000	SF2	SL v1.2.2	57.812	2.88e-14	3.01e-13
CentralEurope_LNBA	0.02	1	55000	SF2	G12	0.185378	0.666791	0.788469
CentralEurope_LNBA	0.02	1	55000	SL v1.2.2	G12	64.0064	1.24e-15	1.44e-14
Modern_EUR	0.02	1	55000	SF2	SL v1.2.2	111.583	4.41e-26	2.38e-24
Modern_EUR	0.02	1	55000	SF2	G12	1.04167	0.307434	0.446141
Modern_EUR	0.02	1	55000	SL v1.2.2	G12	93.6387	3.79e-22	8.76e-21
Steppe	0.02	1	55000	SF2	SL v1.2.2	5.92505	0.0149271	0.0374638
Steppe	0.02	1	55000	SF2	G12	4.72028	0.0298089	0.068497
Steppe	0.02	1	55000	SL v1.2.2	G12	0.0708717	0.790072	0.864449
WHG	0.02	1	55000	SF2	SL v1.2.2	5.61039	0.0178543	0.0434947
WHG	0.02	1	55000	SF2	G12	1.38141	0.239862	0.373631
WHG	0.02	1	55000	SL v1.2.2	G12	1.64103	0.200185	0.324299
Anatolia_EF	0.02	0	55000	SF2	SL v1.2.2	13.3056	0.00026461	0.00094214
Anatolia_EF	0.02	0	55000	SF2	G12	0.101377	0.750183	0.840588
Anatolia_EF	0.02	0	55000	SL v1.2.2	G12	11.1394	0.00084511	0.00279405
CentralEurope_EF	0.02	0	55000	SF2	SL v1.2.2	41.2618	1.33e-10	1.05e-09
CentralEurope_EF	0.02	0	55000	SF2	G12	5.02127	0.0250378	0.0587845
CentralEurope_EF	0.02	0	55000	SL v1.2.2	G12	70.9354	3.69e-17	5.69e-16
CentralEurope_LNBA	0.02	0	55000	SF2	SL v1.2.2	65.8884	4.77e-16	5.95e-15
CentralEurope_LNBA	0.02	0	55000	SF2	G12	0.0112641	0.915477	0.982168
CentralEurope_LNBA	0.02	0	55000	SL v1.2.2	G12	64.3151	1.06e-15	1.27e-14
Modern_EUR	0.02	0	55000	SF2	SL v1.2.2	107.863	2.88e-25	1.17e-23
Modern_EUR	0.02	0	55000	SF2	G12	5.3609	0.0205932	0.0490602
Modern_EUR	0.02	0	55000	SL v1.2.2	G12	69.6076	7.24e-17	1.02e-15
Steppe	0.02	0	55000	SF2	SL v1.2.2	4.1111	0.0426027	0.0926393
Steppe	0.02	0	55000	SF2	G12	7.16931	0.00741614	0.0201075
Steppe	0.02	0	55000	SL v1.2.2	G12	0.437848	0.508163	0.655956
WHG	0.02	0	55000	SF2	SL v1.2.2	1.02302	0.311804	0.446141
WHG	0.02	0	55000	SF2	G12	0.410256	0.521839	0.668284
WHG	0.02	0	55000	SL v1.2.2	G12	0.145402	0.702969	0.811955
Anatolia_EF	0.1	1	55000	SF2	SL v1.2.2	19.0476	1.27e-05	5.44e-05
Anatolia_EF	0.1	1	55000	SF2	G12	0.241109	0.623406	0.759337
Anatolia_EF	0.1	1	55000	SL v1.2.2	G12	15.1473	9.94e-05	0.00037034
CentralEurope_EF	0.1	1	55000	SF2	SL v1.2.2	88.0955	6.24e-21	1.19e-19
CentralEurope_EF	0.1	1	55000	SF2	G12	1.7316	0.188206	0.307974
CentralEurope_EF	0.1	1	55000	SL v1.2.2	G12	109.85	1.06e-25	4.89e-24
CentralEurope_LNBA	0.1	1	55000	SF2	SL v1.2.2	44.835	2.14e-11	1.78e-10
CentralEurope_LNBA	0.1	1	55000	SF2	G12	0.930774	0.334662	0.469396
CentralEurope_LNBA	0.1	1	55000	SL v1.2.2	G12	54.303	1.72e-13	1.74e-12
Modern_EUR	0.1	1	55000	SF2	SL v1.2.2	139.856	2.86e-32	2.32e-30
Modern_EUR	0.1	1	55000	SF2	G12	0	1	1
Modern_EUR	0.1	1	55000	SL v1.2.2	G12	139.856	2.86e-32	2.32e-30
Steppe	0.1	1	55000	SF2	SL v1.2.2	27.6624	1.44e-07	7.55e-07
Steppe	0.1	1	55000	SF2	G12	9.65251	0.00189093	0.00594817
Steppe	0.1	1	55000	SL v1.2.2	G12	4.84	0.0278069	0.0648161
WHG	0.1	1	55000	SF2	SL v1.2.2	14.5244	0.00013835	0.00050367
WHG	0.1	1	55000	SF2	G12	0.825696	0.36352	0.503336
WHG	0.1	1	55000	SL v1.2.2	G12	9.375	0.00219965	0.00659894
Anatolia_EF	0.1	0	55000	SF2	SL v1.2.2	46.1847	1.08e-11	9.69e-11
Anatolia_EF	0.1	0	55000	SF2	G12	0.290328	0.59001	0.726857
Anatolia_EF	0.1	0	55000	SL v1.2.2	G12	39.8295	2.77e-10	2e-09
CentralEurope_EF	0.1	0	55000	SF2	SL v1.2.2	90.2827	2.06e-21	4.18e-20
CentralEurope_EF	0.1	0	55000	SF2	G12	1.77179	0.18316	0.304328
CentralEurope_EF	0.1	0	55000	SL v1.2.2	G12	70.0417	5.81e-17	8.55e-16
CentralEurope_LNBA	0.1	0	55000	SF2	SL v1.2.2	33.9324	5.71e-09	3.56e-08
CentralEurope_LNBA	0.1	0	55000	SF2	G12	0.164541	0.685009	0.807066
CentralEurope_LNBA	0.1	0	55000	SL v1.2.2	G12	37.827	7.73e-10	5.11e-09
Modern_EUR	0.1	0	55000	SF2	SL v1.2.2	73.9477	8.02e-18	1.3e-16
Modern_EUR	0.1	0	55000	SF2	G12	2.05722	0.151487	0.272195
Modern_EUR	0.1	0	55000	SL v1.2.2	G12	93.3551	4.37e-22	9.44e-21
Steppe	0.1	0	55000	SF2	SL v1.2.2	17.16	3.44e-05	0.00013916
Steppe	0.1	0	55000	SF2	G12	11.2527	0.00079505	0.00265564
Steppe	0.1	0	55000	SL v1.2.2	G12	0.646465	0.42138	0.554988
WHG	0.1	0	55000	SF2	SL v1.2.2	18.816	1.44e-05	6.06e-05
WHG	0.1	0	55000	SF2	G12	6.65761	0.00987333	0.0264377
WHG	0.1	0	55000	SL v1.2.2	G12	4.58051	0.0323376	0.0722578

## Sheet: SI Table 6
population	selAfterAdmix	selCoeff	startTime	above_1_FPR	N	Power_1	method	lower_1	upper_1
Anatolia_EF	1	0.01	36000	43	200	0.215	SF2	0.160182	0.278471
CentralEurope_EF	1	0.01	36000	7	200	0.035	SF2	0.0141855	0.070781
CentralEurope_LNBA	1	0.01	36000	5	200	0.025	SF2	0.00816617	0.0573743
Modern_EUR	1	0.01	36000	12	200	0.06	SF2	0.031384	0.102462
Steppe	1	0.01	36000	0	200	0	SF2	0	0.0182753
WHG	1	0.01	36000	4	200	0.02	SF2	0.00547557	0.0504136
Anatolia_EF	0	0.01	36000	54	200	0.27	SF2	0.209803	0.337153
CentralEurope_EF	0	0.01	36000	2	200	0.01	SF2	0.00121335	0.0356547
CentralEurope_LNBA	0	0.01	36000	2	200	0.01	SF2	0.00121335	0.0356547
Modern_EUR	0	0.01	36000	2	200	0.01	SF2	0.00121335	0.0356547
Steppe	0	0.01	36000	4	200	0.02	SF2	0.00547557	0.0504136
WHG	0	0.01	36000	5	200	0.025	SF2	0.00816617	0.0573743
Anatolia_EF	1	0.02	36000	64	200	0.32	SF2	0.255961	0.38947
CentralEurope_EF	1	0.02	36000	3	200	0.015	SF2	0.00310411	0.0432083
CentralEurope_LNBA	1	0.02	36000	4	200	0.02	SF2	0.00547557	0.0504136
Modern_EUR	1	0.02	36000	116	200	0.58	SF2	0.508336	0.649256
Steppe	1	0.02	36000	1	200	0.005	SF2	0.00012658	0.0275419
WHG	1	0.02	36000	3	200	0.015	SF2	0.00310411	0.0432083
Anatolia_EF	0	0.02	36000	115	200	0.575	SF2	0.503304	0.644439
CentralEurope_EF	0	0.02	36000	2	200	0.01	SF2	0.00121335	0.0356547
CentralEurope_LNBA	0	0.02	36000	5	200	0.025	SF2	0.00816617	0.0573743
Modern_EUR	0	0.02	36000	2	200	0.01	SF2	0.00121335	0.0356547
Steppe	0	0.02	36000	1	200	0.005	SF2	0.00012658	0.0275419
WHG	0	0.02	36000	2	176	0.0113636	SF2	0.00137916	0.0404446
Anatolia_EF	1	0.1	36000	184	200	0.92	SF2	0.873335	0.953582
CentralEurope_EF	1	0.1	36000	193	200	0.965	SF2	0.929219	0.985814
CentralEurope_LNBA	1	0.1	36000	196	200	0.98	SF2	0.949586	0.994524
Modern_EUR	1	0.1	36000	193	200	0.965	SF2	0.929219	0.985814
Steppe	1	0.1	36000	4	200	0.02	SF2	0.00547557	0.0504136
WHG	1	0.1	36000	3	200	0.015	SF2	0.00310411	0.0432083
Anatolia_EF	0	0.1	36000	186	200	0.93	SF2	0.88534	0.961204
CentralEurope_EF	0	0.1	36000	8	200	0.04	SF2	0.0174248	0.077292
CentralEurope_LNBA	0	0.1	36000	5	200	0.025	SF2	0.00816617	0.0573743
Modern_EUR	0	0.1	36000	5	200	0.025	SF2	0.00816617	0.0573743
Steppe	0	0.1	36000	5	200	0.025	SF2	0.00816617	0.0573743
WHG	0	0.1	36000	3	200	0.015	SF2	0.00310411	0.0432083
Anatolia_EF	1	0.01	44000	28	200	0.14	SF2	0.0950875	0.195945
CentralEurope_EF	1	0.01	44000	20	200	0.1	SF2	0.0621594	0.150213
CentralEurope_LNBA	1	0.01	44000	6	200	0.03	SF2	0.0110875	0.0641506
Modern_EUR	1	0.01	44000	37	200	0.185	SF2	0.133729	0.245863
Steppe	1	0.01	44000	7	200	0.035	SF2	0.0141855	0.070781
WHG	1	0.01	44000	13	200	0.065	SF2	0.0350607	0.108587
Anatolia_EF	0	0.01	44000	38	200	0.19	SF2	0.138103	0.251332
CentralEurope_EF	0	0.01	44000	28	200	0.14	SF2	0.0950875	0.195945
CentralEurope_LNBA	0	0.01	44000	5	200	0.025	SF2	0.00816617	0.0573743
Modern_EUR	0	0.01	44000	5	200	0.025	SF2	0.00816617	0.0573743
Steppe	0	0.01	44000	4	200	0.02	SF2	0.00547557	0.0504136
WHG	0	0.01	44000	14	200	0.07	SF2	0.0387956	0.11466
Anatolia_EF	1	0.02	44000	49	200	0.245	SF2	0.187084	0.31064
CentralEurope_EF	1	0.02	44000	65	200	0.325	SF2	0.260626	0.394654
CentralEurope_LNBA	1	0.02	44000	19	200	0.095	SF2	0.0581696	0.144377
Modern_EUR	1	0.02	44000	125	200	0.625	SF2	0.553949	0.692286
Steppe	1	0.02	44000	4	200	0.02	SF2	0.00547557	0.0504136
WHG	1	0.02	44000	10	200	0.05	SF2	0.0242342	0.0900275
Anatolia_EF	0	0.02	44000	79	200	0.395	SF2	0.326765	0.466396
CentralEurope_EF	0	0.02	44000	81	200	0.405	SF2	0.336335	0.476525
CentralEurope_LNBA	0	0.02	44000	15	200	0.075	SF2	0.0425828	0.120684
Modern_EUR	0	0.02	44000	12	200	0.06	SF2	0.031384	0.102462
Steppe	0	0.02	44000	1	200	0.005	SF2	0.00012658	0.0275419
WHG	0	0.02	44000	19	200	0.095	SF2	0.0581696	0.144377
Anatolia_EF	1	0.1	44000	172	200	0.86	SF2	0.804055	0.904912
CentralEurope_EF	1	0.1	44000	181	200	0.905	SF2	0.855623	0.94183
CentralEurope_LNBA	1	0.1	44000	191	200	0.955	SF2	0.916297	0.97922
Modern_EUR	1	0.1	44000	190	200	0.95	SF2	0.909972	0.975766
Steppe	1	0.1	44000	4	200	0.02	SF2	0.00547557	0.0504136
WHG	1	0.1	44000	34	200	0.17	SF2	0.120696	0.229372
Anatolia_EF	0	0.1	44000	189	200	0.945	SF2	0.903722	0.972228
CentralEurope_EF	0	0.1	44000	177	200	0.885	SF2	0.832453	0.925687
CentralEurope_LNBA	0	0.1	44000	45	200	0.225	SF2	0.169103	0.28924
Modern_EUR	0	0.1	44000	39	200	0.195	SF2	0.142492	0.256786
Steppe	0	0.1	44000	3	200	0.015	SF2	0.00310411	0.0432083
WHG	0	0.1	44000	40	200	0.2	SF2	0.146894	0.262226
Anatolia_EF	1	0.01	55000	34	200	0.17	SF2	0.120696	0.229372
CentralEurope_EF	1	0.01	55000	33	200	0.165	SF2	0.116383	0.223843
CentralEurope_LNBA	1	0.01	55000	61	200	0.305	SF2	0.242019	0.373868
Modern_EUR	1	0.01	55000	48	200	0.24	SF2	0.182572	0.305306
Steppe	1	0.01	55000	21	200	0.105	SF2	0.0661812	0.156019
WHG	1	0.01	55000	5	200	0.025	SF2	0.00816617	0.0573743
Anatolia_EF	0	0.01	55000	29	200	0.145	SF2	0.0993086	0.201562
CentralEurope_EF	0	0.01	55000	36	200	0.18	SF2	0.129369	0.240381
CentralEurope_LNBA	0	0.01	55000	66	200	0.33	SF2	0.265298	0.399829
Modern_EUR	0	0.01	55000	56	200	0.28	SF2	0.218961	0.347689
Steppe	0	0.01	55000	29	200	0.145	SF2	0.0993086	0.201562
WHG	0	0.01	55000	3	200	0.015	SF2	0.00310411	0.0432083
Anatolia_EF	1	0.02	55000	78	200	0.39	SF2	0.321991	0.461321
CentralEurope_EF	1	0.02	55000	83	200	0.415	SF2	0.345934	0.486625
CentralEurope_LNBA	1	0.02	55000	135	200	0.675	SF2	0.605346	0.739374
Modern_EUR	1	0.02	55000	125	200	0.625	SF2	0.553949	0.692286
Steppe	1	0.02	55000	53	200	0.265	SF2	0.205239	0.33187
WHG	1	0.02	55000	12	200	0.06	SF2	0.031384	0.102462
Anatolia_EF	0	0.02	55000	68	200	0.34	SF2	0.274668	0.410156
CentralEurope_EF	0	0.02	55000	70	200	0.35	SF2	0.284071	0.420451
CentralEurope_LNBA	0	0.02	55000	134	200	0.67	SF2	0.600171	0.734702
Modern_EUR	0	0.02	55000	123	200	0.615	SF2	0.543761	0.682775
Steppe	0	0.02	55000	54	200	0.27	SF2	0.209803	0.337153
WHG	0	0.02	55000	6	200	0.03	SF2	0.0110875	0.0641506
Anatolia_EF	1	0.1	55000	160	200	0.8	SF2	0.737774	0.853106
CentralEurope_EF	1	0.1	55000	160	200	0.8	SF2	0.737774	0.853106
CentralEurope_LNBA	1	0.1	55000	189	200	0.945	SF2	0.903722	0.972228
Modern_EUR	1	0.1	55000	190	200	0.95	SF2	0.909972	0.975766
Steppe	1	0.1	55000	141	200	0.705	SF2	0.636577	0.767231
WHG	1	0.1	55000	19	200	0.095	SF2	0.0581696	0.144377
Anatolia_EF	0	0.1	55000	169	200	0.845	SF2	0.787262	0.892191
CentralEurope_EF	0	0.1	55000	171	200	0.855	SF2	0.798439	0.900691
CentralEurope_LNBA	0	0.1	55000	186	200	0.93	SF2	0.88534	0.961204
Modern_EUR	0	0.1	55000	179	200	0.895	SF2	0.843981	0.933819
Steppe	0	0.1	55000	146	200	0.73	SF2	0.662847	0.790197
WHG	0	0.1	55000	23	200	0.115	SF2	0.0743134	0.167547
Anatolia_EF	1	0.01	36000	78	200	0.39	SL v1.2.2	0.321991	0.461321
CentralEurope_EF	1	0.01	36000	5	200	0.025	SL v1.2.2	0.00816617	0.0573743
CentralEurope_LNBA	1	0.01	36000	21	200	0.105	SL v1.2.2	0.0661812	0.156019
Modern_EUR	1	0.01	36000	38	200	0.19	SL v1.2.2	0.138103	0.251332
Steppe	1	0.01	36000	2	200	0.01	SL v1.2.2	0.00121335	0.0356547
WHG	1	0.01	36000	2	200	0.01	SL v1.2.2	0.00121335	0.0356547
Anatolia_EF	0	0.01	36000	84	200	0.42	SL v1.2.2	0.350744	0.491664
CentralEurope_EF	0	0.01	36000	5	200	0.025	SL v1.2.2	0.00816617	0.0573743
CentralEurope_LNBA	0	0.01	36000	4	200	0.02	SL v1.2.2	0.00547557	0.0504136
Modern_EUR	0	0.01	36000	1	200	0.005	SL v1.2.2	0.00012658	0.0275419
Steppe	0	0.01	36000	2	200	0.01	SL v1.2.2	0.00121335	0.0356547
WHG	0	0.01	36000	3	200	0.015	SL v1.2.2	0.00310411	0.0432083
Anatolia_EF	1	0.02	36000	117	200	0.585	SL v1.2.2	0.513375	0.654066
CentralEurope_EF	1	0.02	36000	26	200	0.13	SL v1.2.2	0.0867084	0.184652
CentralEurope_LNBA	1	0.02	36000	70	200	0.35	SL v1.2.2	0.284071	0.420451
Modern_EUR	1	0.02	36000	79	200	0.395	SL v1.2.2	0.326765	0.466396
Steppe	1	0.02	36000	1	200	0.005	SL v1.2.2	0.00012658	0.0275419
WHG	1	0.02	36000	4	200	0.02	SL v1.2.2	0.00547557	0.0504136
Anatolia_EF	0	0.02	36000	152	200	0.76	SL v1.2.2	0.694694	0.817428
CentralEurope_EF	0	0.02	36000	15	200	0.075	SL v1.2.2	0.0425828	0.120684
CentralEurope_LNBA	0	0.02	36000	4	200	0.02	SL v1.2.2	0.00547557	0.0504136
Modern_EUR	0	0.02	36000	2	200	0.01	SL v1.2.2	0.00121335	0.0356547
Steppe	0	0.02	36000	3	200	0.015	SL v1.2.2	0.00310411	0.0432083
WHG	0	0.02	36000	4	200	0.02	SL v1.2.2	0.00547557	0.0504136
Anatolia_EF	1	0.1	36000	197	200	0.985	SL v1.2.2	0.956792	0.996896
CentralEurope_EF	1	0.1	36000	192	200	0.96	SL v1.2.2	0.922708	0.982575
CentralEurope_LNBA	1	0.1	36000	197	200	0.985	SL v1.2.2	0.956792	0.996896
Modern_EUR	1	0.1	36000	183	200	0.915	SL v1.2.2	0.867395	0.949704
Steppe	1	0.1	36000	6	200	0.03	SL v1.2.2	0.0110875	0.0641506
WHG	1	0.1	36000	6	200	0.03	SL v1.2.2	0.0110875	0.0641506
Anatolia_EF	0	0.1	36000	198	200	0.99	SL v1.2.2	0.964345	0.998787
CentralEurope_EF	0	0.1	36000	92	200	0.46	SL v1.2.2	0.389479	0.531724
CentralEurope_LNBA	0	0.1	36000	58	200	0.29	SL v1.2.2	0.228157	0.358187
Modern_EUR	0	0.1	36000	19	200	0.095	SL v1.2.2	0.0581696	0.144377
Steppe	0	0.1	36000	1	200	0.005	SL v1.2.2	0.00012658	0.0275419
WHG	0	0.1	36000	4	200	0.02	SL v1.2.2	0.00547557	0.0504136
Anatolia_EF	1	0.01	44000	55	200	0.275	SL v1.2.2	0.214377	0.342425
CentralEurope_EF	1	0.01	44000	28	200	0.14	SL v1.2.2	0.0950875	0.195945
CentralEurope_LNBA	1	0.01	44000	28	200	0.14	SL v1.2.2	0.0950875	0.195945
Modern_EUR	1	0.01	44000	29	200	0.145	SL v1.2.2	0.0993086	0.201562
Steppe	1	0.01	44000	3	200	0.015	SL v1.2.2	0.00310411	0.0432083
WHG	1	0.01	44000	8	200	0.04	SL v1.2.2	0.0174248	0.077292
Anatolia_EF	0	0.01	44000	70	200	0.35	SL v1.2.2	0.284071	0.420451
CentralEurope_EF	0	0.01	44000	31	200	0.155	SL v1.2.2	0.107809	0.212738
CentralEurope_LNBA	0	0.01	44000	20	200	0.1	SL v1.2.2	0.0621594	0.150213
Modern_EUR	0	0.01	44000	11	200	0.055	SL v1.2.2	0.0277722	0.0962776
Steppe	0	0.01	44000	2	200	0.01	SL v1.2.2	0.00121335	0.0356547
WHG	0	0.01	44000	13	200	0.065	SL v1.2.2	0.0350607	0.108587
Anatolia_EF	1	0.02	44000	89	200	0.445	SL v1.2.2	0.374901	0.516754
CentralEurope_EF	1	0.02	44000	67	200	0.335	SL v1.2.2	0.269979	0.404997
CentralEurope_LNBA	1	0.02	44000	80	200	0.4	SL v1.2.2	0.331546	0.471464
Modern_EUR	1	0.02	44000	68	200	0.34	SL v1.2.2	0.274668	0.410156
Steppe	1	0.02	44000	2	200	0.01	SL v1.2.2	0.00121335	0.0356547
WHG	1	0.02	44000	13	200	0.065	SL v1.2.2	0.0350607	0.108587
Anatolia_EF	0	0.02	44000	109	200	0.545	SL v1.2.2	0.473259	0.615387
CentralEurope_EF	0	0.02	44000	97	200	0.485	SL v1.2.2	0.413915	0.556536
CentralEurope_LNBA	0	0.02	44000	99	200	0.495	SL v1.2.2	0.423737	0.566413
Modern_EUR	0	0.02	44000	71	200	0.355	SL v1.2.2	0.288784	0.425586
Steppe	0	0.02	44000	2	200	0.01	SL v1.2.2	0.00121335	0.0356547
WHG	0	0.02	44000	21	200	0.105	SL v1.2.2	0.0661812	0.156019
Anatolia_EF	1	0.1	44000	193	200	0.965	SL v1.2.2	0.929219	0.985814
CentralEurope_EF	1	0.1	44000	183	200	0.915	SL v1.2.2	0.867395	0.949704
CentralEurope_LNBA	1	0.1	44000	194	200	0.97	SL v1.2.2	0.935849	0.988913
Modern_EUR	1	0.1	44000	173	200	0.865	SL v1.2.2	0.809691	0.909113
Steppe	1	0.1	44000	1	200	0.005	SL v1.2.2	0.00012658	0.0275419
WHG	1	0.1	44000	29	200	0.145	SL v1.2.2	0.0993086	0.201562
Anatolia_EF	0	0.1	44000	198	200	0.99	SL v1.2.2	0.964345	0.998787
CentralEurope_EF	0	0.1	44000	189	200	0.945	SL v1.2.2	0.903722	0.972228
CentralEurope_LNBA	0	0.1	44000	195	200	0.975	SL v1.2.2	0.942626	0.991834
Modern_EUR	0	0.1	44000	182	200	0.91	SL v1.2.2	0.861492	0.945786
Steppe	0	0.1	44000	1	200	0.005	SL v1.2.2	0.00012658	0.0275419
WHG	0	0.1	44000	56	200	0.28	SL v1.2.2	0.218961	0.347689
Anatolia_EF	1	0.01	55000	40	200	0.2	SL v1.2.2	0.146894	0.262226
CentralEurope_EF	1	0.01	55000	24	200	0.12	SL v1.2.2	0.0784202	0.173272
CentralEurope_LNBA	1	0.01	55000	43	200	0.215	SL v1.2.2	0.160182	0.278471
Modern_EUR	1	0.01	55000	18	200	0.09	SL v1.2.2	0.0542142	0.138508
Steppe	1	0.01	55000	25	200	0.125	SL v1.2.2	0.0825523	0.178974
WHG	1	0.01	55000	6	200	0.03	SL v1.2.2	0.0110875	0.0641506
Anatolia_EF	0	0.01	55000	52	200	0.26	SL v1.2.2	0.200685	0.326578
CentralEurope_EF	0	0.01	55000	23	200	0.115	SL v1.2.2	0.0743134	0.167547
CentralEurope_LNBA	0	0.01	55000	42	200	0.21	SL v1.2.2	0.15574	0.273069
Modern_EUR	0	0.01	55000	28	200	0.14	SL v1.2.2	0.0950875	0.195945
Steppe	0	0.01	55000	27	200	0.135	SL v1.2.2	0.0908871	0.190309
WHG	0	0.01	55000	2	200	0.01	SL v1.2.2	0.00121335	0.0356547
Anatolia_EF	1	0.02	55000	95	200	0.475	SL v1.2.2	0.40412	0.546632
CentralEurope_EF	1	0.02	55000	83	200	0.415	SL v1.2.2	0.345934	0.486625
CentralEurope_LNBA	1	0.02	55000	99	200	0.495	SL v1.2.2	0.423737	0.566413
Modern_EUR	1	0.02	55000	77	200	0.385	SL v1.2.2	0.317225	0.456239
Steppe	1	0.02	55000	65	200	0.325	SL v1.2.2	0.260626	0.394654
WHG	1	0.02	55000	6	200	0.03	SL v1.2.2	0.0110875	0.0641506
Anatolia_EF	0	0.02	55000	95	200	0.475	SL v1.2.2	0.40412	0.546632
CentralEurope_EF	0	0.02	55000	77	200	0.385	SL v1.2.2	0.317225	0.456239
CentralEurope_LNBA	0	0.02	55000	86	200	0.43	SL v1.2.2	0.360386	0.501721
Modern_EUR	0	0.02	55000	74	200	0.37	SL v1.2.2	0.30297	0.440946
Steppe	0	0.02	55000	72	200	0.36	SL v1.2.2	0.293505	0.430714
WHG	0	0.02	55000	5	200	0.025	SL v1.2.2	0.00816617	0.0573743
Anatolia_EF	1	0.1	55000	189	200	0.945	SL v1.2.2	0.903722	0.972228
CentralEurope_EF	1	0.1	55000	179	200	0.895	SL v1.2.2	0.843981	0.933819
CentralEurope_LNBA	1	0.1	55000	189	200	0.945	SL v1.2.2	0.903722	0.972228
Modern_EUR	1	0.1	55000	177	200	0.885	SL v1.2.2	0.832453	0.925687
Steppe	1	0.1	55000	173	200	0.865	SL v1.2.2	0.809691	0.909113
WHG	1	0.1	55000	19	200	0.095	SL v1.2.2	0.0581696	0.144377
Anatolia_EF	0	0.1	55000	185	200	0.925	SL v1.2.2	0.879316	0.957417
CentralEurope_EF	0	0.1	55000	182	200	0.91	SL v1.2.2	0.861492	0.945786
CentralEurope_LNBA	0	0.1	55000	188	200	0.94	SL v1.2.2	0.897538	0.968616
Modern_EUR	0	0.1	55000	166	200	0.83	SL v1.2.2	0.770628	0.879304
Steppe	0	0.1	55000	178	200	0.89	SL v1.2.2	0.838204	0.929767
WHG	0	0.1	55000	14	200	0.07	SL v1.2.2	0.0387956	0.11466
Anatolia_EF	1	0.01	36000	44	200	0.22	G12	0.164636	0.283861
CentralEurope_EF	1	0.01	36000	2	200	0.01	G12	0.00121335	0.0356547
CentralEurope_LNBA	1	0.01	36000	3	200	0.015	G12	0.00310411	0.0432083
Modern_EUR	1	0.01	36000	38	200	0.19	G12	0.138103	0.251332
Steppe	1	0.01	36000	3	200	0.015	G12	0.00310411	0.0432083
WHG	1	0.01	36000	4	200	0.02	G12	0.00547557	0.0504136
Anatolia_EF	0	0.01	36000	58	200	0.29	G12	0.228157	0.358187
CentralEurope_EF	0	0.01	36000	6	200	0.03	G12	0.0110875	0.0641506
CentralEurope_LNBA	0	0.01	36000	6	200	0.03	G12	0.0110875	0.0641506
Modern_EUR	0	0.01	36000	5	200	0.025	G12	0.00816617	0.0573743
Steppe	0	0.01	36000	5	200	0.025	G12	0.00816617	0.0573743
WHG	0	0.01	36000	3	200	0.015	G12	0.00310411	0.0432083
Anatolia_EF	1	0.02	36000	105	200	0.525	G12	0.453368	0.59588
CentralEurope_EF	1	0.02	36000	2	200	0.01	G12	0.00121335	0.0356547
CentralEurope_LNBA	1	0.02	36000	6	200	0.03	G12	0.0110875	0.0641506
Modern_EUR	1	0.02	36000	124	200	0.62	G12	0.548851	0.687535
Steppe	1	0.02	36000	1	200	0.005	G12	0.00012658	0.0275419
WHG	1	0.02	36000	6	200	0.03	G12	0.0110875	0.0641506
Anatolia_EF	0	0.02	36000	140	200	0.7	G12	0.63135	0.76261
CentralEurope_EF	0	0.02	36000	5	200	0.025	G12	0.00816617	0.0573743
CentralEurope_LNBA	0	0.02	36000	4	200	0.02	G12	0.00547557	0.0504136
Modern_EUR	0	0.02	36000	7	200	0.035	G12	0.0141855	0.070781
Steppe	0	0.02	36000	0	200	0	G12	0	0.0182753
WHG	0	0.02	36000	4	200	0.02	G12	0.00547557	0.0504136
Anatolia_EF	1	0.1	36000	194	200	0.97	G12	0.935849	0.988913
CentralEurope_EF	1	0.1	36000	184	200	0.92	G12	0.873335	0.953582
CentralEurope_LNBA	1	0.1	36000	192	200	0.96	G12	0.922708	0.982575
Modern_EUR	1	0.1	36000	197	200	0.985	G12	0.956792	0.996896
Steppe	1	0.1	36000	2	200	0.01	G12	0.00121335	0.0356547
WHG	1	0.1	36000	6	200	0.03	G12	0.0110875	0.0641506
Anatolia_EF	0	0.1	36000	196	200	0.98	G12	0.949586	0.994524
CentralEurope_EF	0	0.1	36000	12	200	0.06	G12	0.031384	0.102462
CentralEurope_LNBA	0	0.1	36000	7	200	0.035	G12	0.0141855	0.070781
Modern_EUR	0	0.1	36000	10	200	0.05	G12	0.0242342	0.0900275
Steppe	0	0.1	36000	3	200	0.015	G12	0.00310411	0.0432083
WHG	0	0.1	36000	4	200	0.02	G12	0.00547557	0.0504136
Anatolia_EF	1	0.01	44000	49	200	0.245	G12	0.187084	0.31064
CentralEurope_EF	1	0.01	44000	28	200	0.14	G12	0.0950875	0.195945
CentralEurope_LNBA	1	0.01	44000	5	200	0.025	G12	0.00816617	0.0573743
Modern_EUR	1	0.01	44000	59	200	0.295	G12	0.232769	0.363423
Steppe	1	0.01	44000	1	200	0.005	G12	0.00012658	0.0275419
WHG	1	0.01	44000	19	200	0.095	G12	0.0581696	0.144377
Anatolia_EF	0	0.01	44000	52	200	0.26	G12	0.200685	0.326578
CentralEurope_EF	0	0.01	44000	37	200	0.185	G12	0.133729	0.245863
CentralEurope_LNBA	0	0.01	44000	11	200	0.055	G12	0.0277722	0.0962776
Modern_EUR	0	0.01	44000	15	200	0.075	G12	0.0425828	0.120684
Steppe	0	0.01	44000	2	200	0.01	G12	0.00121335	0.0356547
WHG	0	0.01	44000	32	200	0.16	G12	0.112088	0.218299
Anatolia_EF	1	0.02	44000	87	200	0.435	G12	0.365217	0.506739
CentralEurope_EF	1	0.02	44000	89	200	0.445	G12	0.374901	0.516754
CentralEurope_LNBA	1	0.02	44000	21	200	0.105	G12	0.0661812	0.156019
Modern_EUR	1	0.02	44000	143	200	0.715	G12	0.647057	0.776446
Steppe	1	0.02	44000	1	200	0.005	G12	0.00012658	0.0275419
WHG	1	0.02	44000	41	200	0.205	G12	0.151311	0.267654
Anatolia_EF	0	0.02	44000	109	200	0.545	G12	0.473259	0.615387
CentralEurope_EF	0	0.02	44000	108	200	0.54	G12	0.468276	0.610521
CentralEurope_LNBA	0	0.02	44000	22	200	0.11	G12	0.0702332	0.161796
Modern_EUR	0	0.02	44000	59	200	0.295	G12	0.232769	0.363423
Steppe	0	0.02	44000	2	200	0.01	G12	0.00121335	0.0356547
WHG	0	0.02	44000	79	200	0.395	G12	0.326765	0.466396
Anatolia_EF	1	0.1	44000	187	200	0.935	G12	0.891413	0.964939
CentralEurope_EF	1	0.1	44000	189	200	0.945	G12	0.903722	0.972228
CentralEurope_LNBA	1	0.1	44000	195	200	0.975	G12	0.942626	0.991834
Modern_EUR	1	0.1	44000	197	200	0.985	G12	0.956792	0.996896
Steppe	1	0.1	44000	5	200	0.025	G12	0.00816617	0.0573743
WHG	1	0.1	44000	150	200	0.75	G12	0.684037	0.808393
Anatolia_EF	0	0.1	44000	197	200	0.985	G12	0.956792	0.996896
CentralEurope_EF	0	0.1	44000	195	200	0.975	G12	0.942626	0.991834
CentralEurope_LNBA	0	0.1	44000	48	200	0.24	G12	0.182572	0.305306
Modern_EUR	0	0.1	44000	144	200	0.72	G12	0.652311	0.781039
Steppe	0	0.1	44000	0	200	0	G12	0	0.0182753
WHG	0	0.1	44000	163	200	0.815	G12	0.754137	0.866271
Anatolia_EF	1	0.01	55000	48	200	0.24	G12	0.182572	0.305306
CentralEurope_EF	1	0.01	55000	51	200	0.255	G12	0.196141	0.321275
CentralEurope_LNBA	1	0.01	55000	56	200	0.28	G12	0.218961	0.347689
Modern_EUR	1	0.01	55000	63	200	0.315	G12	0.251305	0.384278
Steppe	1	0.01	55000	33	200	0.165	G12	0.116383	0.223843
WHG	1	0.01	55000	17	200	0.085	G12	0.0502959	0.132605
Anatolia_EF	0	0.01	55000	45	200	0.225	G12	0.169103	0.28924
CentralEurope_EF	0	0.01	55000	56	200	0.28	G12	0.218961	0.347689
CentralEurope_LNBA	0	0.01	55000	52	200	0.26	G12	0.200685	0.326578
Modern_EUR	0	0.01	55000	58	200	0.29	G12	0.228157	0.358187
Steppe	0	0.01	55000	42	200	0.21	G12	0.15574	0.273069
WHG	0	0.01	55000	9	200	0.045	G12	0.0207804	0.0837027
Anatolia_EF	1	0.02	55000	111	200	0.555	G12	0.483246	0.625099
CentralEurope_EF	1	0.02	55000	114	200	0.57	G12	0.498279	0.639614
CentralEurope_LNBA	1	0.02	55000	144	200	0.72	G12	0.652311	0.781039
Modern_EUR	1	0.02	55000	136	200	0.68	G12	0.61053	0.744039
Steppe	1	0.02	55000	84	200	0.42	G12	0.350744	0.491664
WHG	1	0.02	55000	53	200	0.265	G12	0.205239	0.33187
Anatolia_EF	0	0.02	55000	105	200	0.525	G12	0.453368	0.59588
CentralEurope_EF	0	0.02	55000	105	200	0.525	G12	0.453368	0.59588
CentralEurope_LNBA	0	0.02	55000	141	200	0.705	G12	0.636577	0.767231
Modern_EUR	0	0.02	55000	131	200	0.655	G12	0.584693	0.720635
Steppe	0	0.02	55000	88	200	0.44	G12	0.370056	0.51175
WHG	0	0.02	55000	55	200	0.275	G12	0.214377	0.342425
Anatolia_EF	1	0.1	55000	190	200	0.95	G12	0.909972	0.975766
CentralEurope_EF	1	0.1	55000	190	200	0.95	G12	0.909972	0.975766
CentralEurope_LNBA	1	0.1	55000	194	200	0.97	G12	0.935849	0.988913
Modern_EUR	1	0.1	55000	193	200	0.965	G12	0.929219	0.985814
Steppe	1	0.1	55000	186	200	0.93	G12	0.88534	0.961204
WHG	1	0.1	55000	158	200	0.79	G12	0.726931	0.84426
Anatolia_EF	0	0.1	55000	191	200	0.955	G12	0.916297	0.97922
CentralEurope_EF	0	0.1	55000	187	200	0.935	G12	0.891413	0.964939
CentralEurope_LNBA	0	0.1	55000	194	200	0.97	G12	0.935849	0.988913
Modern_EUR	0	0.1	55000	194	200	0.97	G12	0.935849	0.988913
Steppe	0	0.1	55000	183	200	0.915	G12	0.867395	0.949704
WHG	0	0.1	55000	147	200	0.735	G12	0.66813	0.794761

## Sheet: SI Table 7
population	selCoeff	selAfterAdmix	startTime	method1	method2	chisq	pvalue	p_adj
Anatolia_EF	0.01	1	36000	SF2	SL v1.2.2	14.5146	0.00013907	0.00067254
Anatolia_EF	0.01	1	36000	SF2	G12	0.0146891	0.903534	0.956683
Anatolia_EF	0.01	1	36000	SL v1.2.2	G12	13.6337	0.00022216	0.00099974
CentralEurope_EF	0.01	1	36000	SF2	SL v1.2.2	0.343643	0.557734	0.667266
CentralEurope_EF	0.01	1	36000	SF2	G12	2.84172	0.0918461	0.183625
CentralEurope_EF	0.01	1	36000	SL v1.2.2	G12	1.30862	0.252646	0.386119
CentralEurope_LNBA	0.01	1	36000	SF2	SL v1.2.2	10.5306	0.00117411	0.0044234
CentralEurope_LNBA	0.01	1	36000	SF2	G12	0.510204	0.475051	0.598896
CentralEurope_LNBA	0.01	1	36000	SL v1.2.2	G12	14.3617	0.00015084	0.0007187
Modern_EUR	0.01	1	36000	SF2	SL v1.2.2	15.4514	8.47e-05	0.00042856
Modern_EUR	0.01	1	36000	SF2	G12	15.4514	8.47e-05	0.00042856
Modern_EUR	0.01	1	36000	SL v1.2.2	G12	0	1	1
Steppe	0.01	1	36000	SF2	SL v1.2.2	2.01005	0.15626	0.273666
Steppe	0.01	1	36000	SF2	G12	3.02267	0.0821082	0.173343
Steppe	0.01	1	36000	SL v1.2.2	G12	0.202532	0.652685	0.760683
WHG	0.01	1	36000	SF2	SL v1.2.2	0.676819	0.410684	0.545335
WHG	0.01	1	36000	SF2	G12	0	1	1
WHG	0.01	1	36000	SL v1.2.2	G12	0.676819	0.410684	0.545335
Anatolia_EF	0.01	0	36000	SF2	SL v1.2.2	9.95685	0.00160252	0.00583388
Anatolia_EF	0.01	0	36000	SF2	G12	0.198413	0.656005	0.761812
Anatolia_EF	0.01	0	36000	SL v1.2.2	G12	7.38072	0.00659268	0.0201512
CentralEurope_EF	0.01	0	36000	SF2	SL v1.2.2	1.30862	0.252646	0.386119
CentralEurope_EF	0.01	0	36000	SF2	G12	2.04082	0.153127	0.269637
CentralEurope_EF	0.01	0	36000	SL v1.2.2	G12	0.0934798	0.759799	0.82609
CentralEurope_LNBA	0.01	0	36000	SF2	SL v1.2.2	0.676819	0.410684	0.545335
CentralEurope_LNBA	0.01	0	36000	SF2	G12	2.04082	0.153127	0.269637
CentralEurope_LNBA	0.01	0	36000	SL v1.2.2	G12	0.410256	0.521839	0.635624
Modern_EUR	0.01	0	36000	SF2	SL v1.2.2	0.335852	0.562233	0.667266
Modern_EUR	0.01	0	36000	SF2	G12	1.30862	0.252646	0.386119
Modern_EUR	0.01	0	36000	SL v1.2.2	G12	2.70728	0.0998914	0.192648
Steppe	0.01	0	36000	SF2	SL v1.2.2	0.676819	0.410684	0.545335
Steppe	0.01	0	36000	SF2	G12	0.113669	0.736005	0.817058
Steppe	0.01	0	36000	SL v1.2.2	G12	1.30862	0.252646	0.386119
WHG	0.01	0	36000	SF2	SL v1.2.2	0.510204	0.475051	0.598896
WHG	0.01	0	36000	SF2	G12	0.510204	0.475051	0.598896
WHG	0.01	0	36000	SL v1.2.2	G12	0	1	1
Anatolia_EF	0.02	1	36000	SF2	SL v1.2.2	28.3458	1.01e-07	8.65e-07
Anatolia_EF	0.02	1	36000	SF2	G12	17.2238	3.32e-05	0.00019223
Anatolia_EF	0.02	1	36000	SL v1.2.2	G12	1.45764	0.227306	0.362794
CentralEurope_EF	0.02	1	36000	SF2	SL v1.2.2	19.6673	9.22e-06	5.74e-05
CentralEurope_EF	0.02	1	36000	SF2	G12	0.202532	0.652685	0.760683
CentralEurope_EF	0.02	1	36000	SL v1.2.2	G12	22.1198	2.56e-06	1.89e-05
CentralEurope_LNBA	0.02	1	36000	SF2	SL v1.2.2	72.2268	1.92e-17	3.88e-16
CentralEurope_LNBA	0.02	1	36000	SF2	G12	0.410256	0.521839	0.635624
CentralEurope_LNBA	0.02	1	36000	SL v1.2.2	G12	66.5367	3.43e-16	6.18e-15
Modern_EUR	0.02	1	36000	SF2	SL v1.2.2	13.6986	0.00021462	0.00097939
Modern_EUR	0.02	1	36000	SF2	G12	0.666667	0.414216	0.545553
Modern_EUR	0.02	1	36000	SL v1.2.2	G12	20.2546	6.78e-06	4.31e-05
Steppe	0.02	1	36000	SF2	SL v1.2.2	0	1	1
Steppe	0.02	1	36000	SF2	G12	0	1	1
Steppe	0.02	1	36000	SL v1.2.2	G12	0	1	1
WHG	0.02	1	36000	SF2	SL v1.2.2	0.145402	0.702969	0.799165
WHG	0.02	1	36000	SF2	G12	1.02302	0.311804	0.448946
WHG	0.02	1	36000	SL v1.2.2	G12	0.410256	0.521839	0.635624
Anatolia_EF	0.02	0	36000	SF2	SL v1.2.2	15.4206	8.6e-05	0.00042891
Anatolia_EF	0.02	0	36000	SF2	G12	6.76133	0.00931546	0.0267098
Anatolia_EF	0.02	0	36000	SL v1.2.2	G12	1.82648	0.176543	0.303398
CentralEurope_EF	0.02	0	36000	SF2	SL v1.2.2	10.3824	0.0012722	0.00473785
CentralEurope_EF	0.02	0	36000	SF2	G12	1.30862	0.252646	0.386119
CentralEurope_EF	0.02	0	36000	SL v1.2.2	G12	5.26316	0.0217815	0.0569129
CentralEurope_LNBA	0.02	0	36000	SF2	SL v1.2.2	0.113669	0.736005	0.817058
CentralEurope_LNBA	0.02	0	36000	SF2	G12	0.113669	0.736005	0.817058
CentralEurope_LNBA	0.02	0	36000	SL v1.2.2	G12	0	1	1
Modern_EUR	0.02	0	36000	SF2	SL v1.2.2	0	1	1
Modern_EUR	0.02	0	36000	SF2	G12	2.84172	0.0918461	0.183625
Modern_EUR	0.02	0	36000	SL v1.2.2	G12	2.84172	0.0918461	0.183625
Steppe	0.02	0	36000	SF2	SL v1.2.2	1.0101	0.314879	0.448946
Steppe	0.02	0	36000	SF2	G12	1.00251	0.316705	0.448946
Steppe	0.02	0	36000	SL v1.2.2	G12	3.02267	0.0821082	0.173343
WHG	0.02	0	36000	SF2	SL v1.2.2	0.444672	0.504876	0.626743
WHG	0.02	0	36000	SF2	G12	0.444672	0.504876	0.626743
WHG	0.02	0	36000	SL v1.2.2	G12	0	1	1
Anatolia_EF	0.1	1	36000	SF2	SL v1.2.2	9.33831	0.00224413	0.00773508
Anatolia_EF	0.1	1	36000	SF2	G12	4.81	0.028295	0.0717934
Anatolia_EF	0.1	1	36000	SL v1.2.2	G12	1.02302	0.311804	0.448946
CentralEurope_EF	0.1	1	36000	SF2	SL v1.2.2	0.0692641	0.792411	0.855804
CentralEurope_EF	0.1	1	36000	SF2	G12	3.73659	0.0532329	0.120612
CentralEurope_EF	0.1	1	36000	SL v1.2.2	G12	2.83688	0.092123	0.183625
CentralEurope_LNBA	0.1	1	36000	SF2	SL v1.2.2	0.145402	0.702969	0.799165
CentralEurope_LNBA	0.1	1	36000	SF2	G12	1.37457	0.241028	0.379093
CentralEurope_LNBA	0.1	1	36000	SL v1.2.2	G12	2.33699	0.126333	0.231254
Modern_EUR	0.1	1	36000	SF2	SL v1.2.2	4.43262	0.0352583	0.0852513
Modern_EUR	0.1	1	36000	SF2	G12	1.64103	0.200185	0.332615
Modern_EUR	0.1	1	36000	SL v1.2.2	G12	10.3158	0.00131897	0.0048562
Steppe	0.1	1	36000	SF2	SL v1.2.2	0.410256	0.521839	0.635624
Steppe	0.1	1	36000	SF2	G12	0.676819	0.410684	0.545335
Steppe	0.1	1	36000	SL v1.2.2	G12	2.04082	0.153127	0.269637
WHG	0.1	1	36000	SF2	SL v1.2.2	1.02302	0.311804	0.448946
WHG	0.1	1	36000	SF2	G12	1.02302	0.311804	0.448946
WHG	0.1	1	36000	SL v1.2.2	G12	0	1	1
Anatolia_EF	0.1	0	36000	SF2	SL v1.2.2	9.375	0.00219965	0.00766329
Anatolia_EF	0.1	0	36000	SF2	G12	5.81734	0.015869	0.0432063
Anatolia_EF	0.1	0	36000	SL v1.2.2	G12	0.676819	0.410684	0.545335
CentralEurope_EF	0.1	0	36000	SF2	SL v1.2.2	94.08	3.03e-22	7.55e-21
CentralEurope_EF	0.1	0	36000	SF2	G12	0.842105	0.358795	0.498926
CentralEurope_EF	0.1	0	36000	SL v1.2.2	G12	83.1601	7.57e-20	1.63e-18
CentralEurope_LNBA	0.1	0	36000	SF2	SL v1.2.2	52.9226	3.47e-13	5.36e-12
CentralEurope_LNBA	0.1	0	36000	SF2	G12	0.343643	0.557734	0.667266
CentralEurope_LNBA	0.1	0	36000	SL v1.2.2	G12	47.7796	4.77e-12	6.18e-11
Modern_EUR	0.1	0	36000	SF2	SL v1.2.2	8.68794	0.00320322	0.0103784
Modern_EUR	0.1	0	36000	SF2	G12	1.7316	0.188206	0.319396
Modern_EUR	0.1	0	36000	SL v1.2.2	G12	3.01143	0.0826792	0.173343
Steppe	0.1	0	36000	SF2	SL v1.2.2	2.70728	0.0998914	0.192648
Steppe	0.1	0	36000	SF2	G12	0.510204	0.475051	0.598896
Steppe	0.1	0	36000	SL v1.2.2	G12	1.0101	0.314879	0.448946
WHG	0.1	0	36000	SF2	SL v1.2.2	0.145402	0.702969	0.799165
WHG	0.1	0	36000	SF2	G12	0.145402	0.702969	0.799165
WHG	0.1	0	36000	SL v1.2.2	G12	0	1	1
Anatolia_EF	0.01	1	44000	SF2	SL v1.2.2	11.0828	0.00087131	0.00340127
Anatolia_EF	0.01	1	44000	SF2	G12	7.0926	0.0077403	0.0230078
Anatolia_EF	0.01	1	44000	SL v1.2.2	G12	0.467775	0.494012	0.617992
CentralEurope_EF	0.01	1	44000	SF2	SL v1.2.2	1.51515	0.218355	0.353735
CentralEurope_EF	0.01	1	44000	SF2	G12	1.51515	0.218355	0.353735
CentralEurope_EF	0.01	1	44000	SL v1.2.2	G12	0	1	1
CentralEurope_LNBA	0.01	1	44000	SF2	SL v1.2.2	15.5577	8e-05	0.0004182
CentralEurope_LNBA	0.01	1	44000	SF2	G12	0.0934798	0.759799	0.82609
CentralEurope_LNBA	0.01	1	44000	SL v1.2.2	G12	17.4717	2.92e-05	0.00017179
Modern_EUR	0.01	1	44000	SF2	SL v1.2.2	1.16131	0.281193	0.41792
Modern_EUR	0.01	1	44000	SF2	G12	6.63377	0.0100063	0.028439
Modern_EUR	0.01	1	44000	SL v1.2.2	G12	13.1119	0.00029343	0.00125093
Steppe	0.01	1	44000	SF2	SL v1.2.2	1.64103	0.200185	0.332615
Steppe	0.01	1	44000	SF2	G12	4.59184	0.0321246	0.0787773
Steppe	0.01	1	44000	SL v1.2.2	G12	1.0101	0.314879	0.448946
WHG	0.01	1	44000	SF2	SL v1.2.2	1.25644	0.262326	0.397167
WHG	0.01	1	44000	SF2	G12	1.22283	0.268807	0.405086
WHG	0.01	1	44000	SL v1.2.2	G12	4.80588	0.0283628	0.0717934
Anatolia_EF	0.01	0	44000	SF2	SL v1.2.2	12.9883	0.00031344	0.00131888
Anatolia_EF	0.01	0	44000	SF2	G12	2.81004	0.0936763	0.184459
Anatolia_EF	0.01	0	44000	SL v1.2.2	G12	3.82121	0.0506078	0.11629
CentralEurope_EF	0.01	0	44000	SF2	SL v1.2.2	0.178935	0.67229	0.777935
CentralEurope_EF	0.01	0	44000	SF2	G12	1.48794	0.222536	0.358714
CentralEurope_EF	0.01	0	44000	SL v1.2.2	G12	0.637845	0.424492	0.554578
CentralEurope_LNBA	0.01	0	44000	SF2	SL v1.2.2	9.6	0.00194577	0.00685251
CentralEurope_LNBA	0.01	0	44000	SF2	G12	2.34375	0.125786	0.231254
CentralEurope_LNBA	0.01	0	44000	SL v1.2.2	G12	2.83242	0.0923793	0.183625
Modern_EUR	0.01	0	44000	SF2	SL v1.2.2	2.34375	0.125786	0.231254
Modern_EUR	0.01	0	44000	SF2	G12	5.26316	0.0217815	0.0569129
Modern_EUR	0.01	0	44000	SL v1.2.2	G12	0.658165	0.417208	0.547269
Steppe	0.01	0	44000	SF2	SL v1.2.2	0.676819	0.410684	0.545335
Steppe	0.01	0	44000	SF2	G12	0.676819	0.410684	0.545335
Steppe	0.01	0	44000	SL v1.2.2	G12	0	1	1
WHG	0.01	0	44000	SF2	SL v1.2.2	0.039718	0.842033	0.894487
WHG	0.01	0	44000	SF2	G12	7.95873	0.00478559	0.0150537
WHG	0.01	0	44000	SL v1.2.2	G12	9.03912	0.00264262	0.00876847
Anatolia_EF	0.02	1	44000	SF2	SL v1.2.2	17.7011	2.58e-05	0.00015509
Anatolia_EF	0.02	1	44000	SF2	G12	16.0873	6.05e-05	0.00032127
Anatolia_EF	0.02	1	44000	SL v1.2.2	G12	0.0405844	0.840342	0.894487
CentralEurope_EF	0.02	1	44000	SF2	SL v1.2.2	0.0452284	0.831585	0.889219
CentralEurope_EF	0.02	1	44000	SF2	G12	6.08172	0.0136588	0.0375037
CentralEurope_EF	0.02	1	44000	SL v1.2.2	G12	5.08617	0.0241174	0.0625123
CentralEurope_LNBA	0.02	1	44000	SF2	SL v1.2.2	49.948	1.58e-12	2.33e-11
CentralEurope_LNBA	0.02	1	44000	SF2	G12	0.111111	0.738883	0.817058
CentralEurope_LNBA	0.02	1	44000	SL v1.2.2	G12	46.1075	1.12e-11	1.34e-10
Modern_EUR	0.02	1	44000	SF2	SL v1.2.2	32.5298	1.17e-08	1.13e-07
Modern_EUR	0.02	1	44000	SF2	G12	3.6635	0.0556167	0.125137
Modern_EUR	0.02	1	44000	SL v1.2.2	G12	56.4207	5.85e-14	9.98e-13
Steppe	0.02	1	44000	SF2	SL v1.2.2	0.676819	0.410684	0.545335
Steppe	0.02	1	44000	SF2	G12	1.82278	0.176982	0.303398
Steppe	0.02	1	44000	SL v1.2.2	G12	0.335852	0.562233	0.667266
WHG	0.02	1	44000	SF2	SL v1.2.2	0.415177	0.519353	0.635624
WHG	0.02	1	44000	SF2	G12	21.5967	3.36e-06	2.37e-05
WHG	0.02	1	44000	SL v1.2.2	G12	16.7844	4.19e-05	0.00023393
Anatolia_EF	0.02	0	44000	SF2	SL v1.2.2	9.03252	0.00265219	0.00876847
Anatolia_EF	0.02	0	44000	SF2	G12	9.03252	0.00265219	0.00876847
Anatolia_EF	0.02	0	44000	SL v1.2.2	G12	0	1	1
CentralEurope_EF	0.02	0	44000	SF2	SL v1.2.2	2.59136	0.107448	0.204784
CentralEurope_EF	0.02	0	44000	SF2	G12	7.31212	0.00684911	0.0206182
CentralEurope_EF	0.02	0	44000	SL v1.2.2	G12	1.21076	0.271182	0.406773
CentralEurope_LNBA	0.02	0	44000	SF2	SL v1.2.2	86.5661	1.35e-20	3.13e-19
CentralEurope_LNBA	0.02	0	44000	SF2	G12	1.45931	0.22704	0.362794
CentralEurope_LNBA	0.02	0	44000	SL v1.2.2	G12	70.2509	5.22e-17	9.95e-16
Modern_EUR	0.02	0	44000	SF2	SL v1.2.2	52.9208	3.47e-13	5.36e-12
Modern_EUR	0.02	0	44000	SF2	G12	37.827	7.73e-10	8.35e-09
Modern_EUR	0.02	0	44000	SL v1.2.2	G12	1.64103	0.200185	0.332615
Steppe	0.02	0	44000	SF2	SL v1.2.2	0.335852	0.562233	0.667266
Steppe	0.02	0	44000	SF2	G12	0.335852	0.562233	0.667266
Steppe	0.02	0	44000	SL v1.2.2	G12	0	1	1
WHG	0.02	0	44000	SF2	SL v1.2.2	0.111111	0.738883	0.817058
WHG	0.02	0	44000	SF2	G12	48.6552	3.05e-12	4.12e-11
WHG	0.02	0	44000	SL v1.2.2	G12	44.8533	2.12e-11	2.46e-10
Anatolia_EF	0.1	1	44000	SF2	SL v1.2.2	13.8082	0.00020245	0.00093705
Anatolia_EF	0.1	1	44000	SF2	G12	6.11455	0.0134074	0.0371281
Anatolia_EF	0.1	1	44000	SL v1.2.2	G12	1.89474	0.168669	0.29381
CentralEurope_EF	0.1	1	44000	SF2	SL v1.2.2	0.1221	0.726768	0.817058
CentralEurope_EF	0.1	1	44000	SF2	G12	2.30631	0.12885	0.234536
CentralEurope_EF	0.1	1	44000	SL v1.2.2	G12	1.38249	0.239678	0.378808
CentralEurope_LNBA	0.1	1	44000	SF2	SL v1.2.2	0.623377	0.429795	0.559252
CentralEurope_LNBA	0.1	1	44000	SF2	G12	1.18431	0.276481	0.41281
CentralEurope_LNBA	0.1	1	44000	SL v1.2.2	G12	0.0934798	0.759799	0.82609
Modern_EUR	0.1	1	44000	SF2	SL v1.2.2	8.60695	0.00334882	0.0107428
Modern_EUR	0.1	1	44000	SF2	G12	3.89585	0.0484057	0.11283
Modern_EUR	0.1	1	44000	SL v1.2.2	G12	20.7568	5.21e-06	3.52e-05
Steppe	0.1	1	44000	SF2	SL v1.2.2	1.82278	0.176982	0.303398
Steppe	0.1	1	44000	SF2	G12	0.113669	0.736005	0.817058
Steppe	0.1	1	44000	SL v1.2.2	G12	2.70728	0.0998914	0.192648
WHG	0.1	1	44000	SF2	SL v1.2.2	0.471009	0.492523	0.617992
WHG	0.1	1	44000	SF2	G12	135.427	2.66e-31	8.63e-30
WHG	0.1	1	44000	SL v1.2.2	G12	148.042	4.64e-34	1.67e-32
Anatolia_EF	0.1	0	44000	SF2	SL v1.2.2	6.44007	0.0111574	0.0314348
Anatolia_EF	0.1	0	44000	SF2	G12	4.73723	0.0295165	0.0741345
Anatolia_EF	0.1	0	44000	SL v1.2.2	G12	0.202532	0.652685	0.760683
CentralEurope_EF	0.1	0	44000	SF2	SL v1.2.2	4.62874	0.0314407	0.0783599
CentralEurope_EF	0.1	0	44000	SF2	G12	12.4424	0.0004197	0.00169977
CentralEurope_EF	0.1	0	44000	SL v1.2.2	G12	2.34375	0.125786	0.231254
CentralEurope_LNBA	0.1	0	44000	SF2	SL v1.2.2	234.375	6.63e-53	2.15e-50
CentralEurope_LNBA	0.1	0	44000	SF2	G12	0.12609	0.722521	0.817058
CentralEurope_LNBA	0.1	0	44000	SL v1.2.2	G12	226.563	3.35e-51	5.43e-49
Modern_EUR	0.1	0	44000	SF2	SL v1.2.2	206.77	6.96e-47	7.52e-45
Modern_EUR	0.1	0	44000	SF2	G12	111.052	5.76e-26	1.56e-24
Modern_EUR	0.1	0	44000	SL v1.2.2	G12	23.943	9.92e-07	8.04e-06
Steppe	0.1	0	44000	SF2	SL v1.2.2	1.0101	0.314879	0.448946
Steppe	0.1	0	44000	SF2	G12	3.02267	0.0821082	0.173343
Steppe	0.1	0	44000	SL v1.2.2	G12	1.00251	0.316705	0.448946
WHG	0.1	0	44000	SF2	SL v1.2.2	3.50877	0.0610447	0.135469
WHG	0.1	0	44000	SF2	G12	151.324	8.9e-35	3.61e-33
WHG	0.1	0	44000	SL v1.2.2	G12	115.533	6.02e-27	1.77e-25
Anatolia_EF	0.01	1	55000	SF2	SL v1.2.2	0.596916	0.439757	0.569925
Anatolia_EF	0.01	1	55000	SF2	G12	3.0066	0.0829263	0.173343
Anatolia_EF	0.01	1	55000	SL v1.2.2	G12	0.932401	0.33424	0.468804
CentralEurope_EF	0.01	1	55000	SF2	SL v1.2.2	1.6572	0.197981	0.332615
CentralEurope_EF	0.01	1	55000	SF2	G12	4.88246	0.0271309	0.0697653
CentralEurope_EF	0.01	1	55000	SL v1.2.2	G12	11.9631	0.00054265	0.00217061
CentralEurope_LNBA	0.01	1	55000	SF2	SL v1.2.2	4.20998	0.0401868	0.0950404
CentralEurope_LNBA	0.01	1	55000	SF2	G12	0.302014	0.582622	0.68894
CentralEurope_LNBA	0.01	1	55000	SL v1.2.2	G12	2.26853	0.132025	0.238972
Modern_EUR	0.01	1	55000	SF2	SL v1.2.2	16.331	5.32e-05	0.00028721
Modern_EUR	0.01	1	55000	SF2	G12	2.80557	0.0939372	0.184459
Modern_EUR	0.01	1	55000	SL v1.2.2	G12	31.348	2.16e-08	2e-07
Steppe	0.01	1	55000	SF2	SL v1.2.2	0.393024	0.530714	0.644013
Steppe	0.01	1	55000	SF2	G12	3.08285	0.0791217	0.170903
Steppe	0.01	1	55000	SL v1.2.2	G12	1.29058	0.255941	0.389318
WHG	0.01	1	55000	SF2	SL v1.2.2	0.0934798	0.759799	0.82609
WHG	0.01	1	55000	SF2	G12	6.92641	0.00849322	0.024791
WHG	0.01	1	55000	SL v1.2.2	G12	5.58182	0.0181478	0.0481992
Anatolia_EF	0.01	0	55000	SF2	SL v1.2.2	8.18917	0.00421412	0.013386
Anatolia_EF	0.01	0	55000	SF2	G12	4.24474	0.0393722	0.0944933
Anatolia_EF	0.01	0	55000	SL v1.2.2	G12	0.666871	0.414145	0.545553
CentralEurope_EF	0.01	0	55000	SF2	SL v1.2.2	3.36001	0.0667978	0.146233
CentralEurope_EF	0.01	0	55000	SF2	G12	5.64653	0.01749	0.0472229
CentralEurope_EF	0.01	0	55000	SL v1.2.2	G12	17.1773	3.4e-05	0.00019353
CentralEurope_LNBA	0.01	0	55000	SF2	SL v1.2.2	7.30594	0.00687272	0.0206182
CentralEurope_LNBA	0.01	0	55000	SF2	G12	2.35605	0.124798	0.231254
CentralEurope_LNBA	0.01	0	55000	SL v1.2.2	G12	1.39063	0.238299	0.378475
Modern_EUR	0.01	0	55000	SF2	SL v1.2.2	11.8143	0.00058776	0.00232237
Modern_EUR	0.01	0	55000	SF2	G12	0.0490737	0.824683	0.884759
Modern_EUR	0.01	0	55000	SL v1.2.2	G12	13.3314	0.000261	0.00112754
Steppe	0.01	0	55000	SF2	SL v1.2.2	0.0830565	0.773197	0.837846
Steppe	0.01	0	55000	SF2	G12	2.89396	0.0889122	0.182326
Steppe	0.01	0	55000	SL v1.2.2	G12	3.94063	0.0471332	0.110661
WHG	0.01	0	55000	SF2	SL v1.2.2	0.202532	0.652685	0.760683
WHG	0.01	0	55000	SF2	G12	3.09278	0.0786402	0.170903
WHG	0.01	0	55000	SL v1.2.2	G12	4.58051	0.0323376	0.0787773
Anatolia_EF	0.02	1	55000	SF2	SL v1.2.2	2.94365	0.0862158	0.179064
Anatolia_EF	0.02	1	55000	SF2	G12	10.923	0.00094976	0.00366334
Anatolia_EF	0.02	1	55000	SL v1.2.2	G12	2.56231	0.109439	0.207358
CentralEurope_EF	0.02	1	55000	SF2	SL v1.2.2	0	1	1
CentralEurope_EF	0.02	1	55000	SF2	G12	9.61216	0.00193293	0.00685251
CentralEurope_EF	0.02	1	55000	SL v1.2.2	G12	9.61216	0.00193293	0.00685251
CentralEurope_LNBA	0.02	1	55000	SF2	SL v1.2.2	13.3457	0.00025902	0.00112754
CentralEurope_LNBA	0.02	1	55000	SF2	G12	0.959744	0.327251	0.460998
CentralEurope_LNBA	0.02	1	55000	SL v1.2.2	G12	21.2314	4.07e-06	2.81e-05
Modern_EUR	0.02	1	55000	SF2	SL v1.2.2	23.0423	1.58e-06	1.19e-05
Modern_EUR	0.02	1	55000	SF2	G12	1.33411	0.248076	0.386119
Modern_EUR	0.02	1	55000	SL v1.2.2	G12	34.9577	3.37e-09	3.52e-08
Steppe	0.02	1	55000	SF2	SL v1.2.2	1.73098	0.188286	0.319396
Steppe	0.02	1	55000	SF2	G12	10.6686	0.0010897	0.00415368
Steppe	0.02	1	55000	SL v1.2.2	G12	3.86107	0.0494189	0.11437
WHG	0.02	1	55000	SF2	SL v1.2.2	2.09424	0.147855	0.264669
WHG	0.02	1	55000	SF2	G12	30.8794	2.75e-08	2.47e-07
WHG	0.02	1	55000	SL v1.2.2	G12	43.9187	3.42e-11	3.82e-10
Anatolia_EF	0.02	0	55000	SF2	SL v1.2.2	7.54834	0.00600653	0.0185344
Anatolia_EF	0.02	0	55000	SF2	G12	13.9441	0.00018832	0.00088431
Anatolia_EF	0.02	0	55000	SL v1.2.2	G12	1	0.317311	0.448946
CentralEurope_EF	0.02	0	55000	SF2	SL v1.2.2	0.527009	0.467867	0.598896
CentralEurope_EF	0.02	0	55000	SF2	G12	12.4444	0.00041924	0.00169977
CentralEurope_EF	0.02	0	55000	SL v1.2.2	G12	7.90402	0.0049325	0.0153666
CentralEurope_LNBA	0.02	0	55000	SF2	SL v1.2.2	23.2727	1.41e-06	1.08e-05
CentralEurope_LNBA	0.02	0	55000	SF2	G12	0.570182	0.450187	0.581117
CentralEurope_LNBA	0.02	0	55000	SL v1.2.2	G12	30.8115	2.84e-08	2.49e-07
Modern_EUR	0.02	0	55000	SF2	SL v1.2.2	24.0154	9.56e-07	7.94e-06
Modern_EUR	0.02	0	55000	SF2	G12	0.690325	0.406054	0.545335
Modern_EUR	0.02	0	55000	SL v1.2.2	G12	32.5103	1.19e-08	1.13e-07
Steppe	0.02	0	55000	SF2	SL v1.2.2	3.75391	0.0526841	0.120209
Steppe	0.02	0	55000	SF2	G12	12.6215	0.00038134	0.00158404
Steppe	0.02	0	55000	SL v1.2.2	G12	2.66667	0.10247	0.196452
WHG	0.02	0	55000	SF2	SL v1.2.2	0.0934798	0.759799	0.82609
WHG	0.02	0	55000	SF2	G12	46.4433	9.43e-12	1.18e-10
WHG	0.02	0	55000	SL v1.2.2	G12	49.0196	2.53e-12	3.57e-11
Anatolia_EF	0.1	1	55000	SF2	SL v1.2.2	18.8999	1.38e-05	8.42e-05
Anatolia_EF	0.1	1	55000	SF2	G12	20.5714	5.74e-06	3.72e-05
Anatolia_EF	0.1	1	55000	SL v1.2.2	G12	0.0502576	0.822616	0.884759
CentralEurope_EF	0.1	1	55000	SF2	SL v1.2.2	6.98293	0.00822908	0.0242384
CentralEurope_EF	0.1	1	55000	SF2	G12	20.5714	5.74e-06	3.72e-05
CentralEurope_EF	0.1	1	55000	SL v1.2.2	G12	4.23114	0.0396888	0.0945527
CentralEurope_LNBA	0.1	1	55000	SF2	SL v1.2.2	0	1	1
CentralEurope_LNBA	0.1	1	55000	SF2	G12	1.53586	0.215235	0.352202
CentralEurope_LNBA	0.1	1	55000	SL v1.2.2	G12	1.53586	0.215235	0.352202
Modern_EUR	0.1	1	55000	SF2	SL v1.2.2	5.5817	0.0181491	0.0481992
Modern_EUR	0.1	1	55000	SF2	G12	0.55291	0.457131	0.58774
Modern_EUR	0.1	1	55000	SL v1.2.2	G12	9.22523	0.00238703	0.00814104
Steppe	0.1	1	55000	SF2	SL v1.2.2	15.1681	9.83e-05	0.00048281
Steppe	0.1	1	55000	SF2	G12	33.9324	5.71e-09	5.78e-08
Steppe	0.1	1	55000	SL v1.2.2	G12	4.5927	0.0321083	0.0787773
WHG	0.1	1	55000	SF2	SL v1.2.2	0	1	1
WHG	0.1	1	55000	SF2	G12	195.799	1.72e-44	1.12e-42
WHG	0.1	1	55000	SL v1.2.2	G12	195.799	1.72e-44	1.12e-42
Anatolia_EF	0.1	0	55000	SF2	SL v1.2.2	6.28838	0.0121532	0.0339451
Anatolia_EF	0.1	0	55000	SF2	G12	13.4444	0.00024573	0.00109065
Anatolia_EF	0.1	0	55000	SL v1.2.2	G12	1.59574	0.206507	0.341369
CentralEurope_EF	0.1	0	55000	SF2	SL v1.2.2	2.91724	0.0876374	0.180857
CentralEurope_EF	0.1	0	55000	SF2	G12	6.81032	0.00906324	0.0262187
CentralEurope_EF	0.1	0	55000	SL v1.2.2	G12	0.874202	0.349795	0.488506
CentralEurope_LNBA	0.1	0	55000	SF2	SL v1.2.2	0.164541	0.685009	0.789833
CentralEurope_LNBA	0.1	0	55000	SF2	G12	3.36842	0.0664574	0.146233
CentralEurope_LNBA	0.1	0	55000	SL v1.2.2	G12	2.09424	0.147855	0.264669
Modern_EUR	0.1	0	55000	SF2	SL v1.2.2	3.56258	0.0590957	0.132048
Modern_EUR	0.1	0	55000	SF2	G12	8.93655	0.0027952	0.00914793
Modern_EUR	0.1	0	55000	SL v1.2.2	G12	21.7778	3.06e-06	2.2e-05
Steppe	0.1	0	55000	SF2	SL v1.2.2	16.6342	4.53e-05	0.00024891
Steppe	0.1	0	55000	SF2	G12	23.4428	1.29e-06	1.02e-05
Steppe	0.1	0	55000	SL v1.2.2	G12	0.710278	0.399352	0.545335
WHG	0.1	0	55000	SF2	SL v1.2.2	2.41233	0.120383	0.226768
WHG	0.1	0	55000	SF2	G12	157.299	4.4e-36	2.04e-34
WHG	0.1	0	55000	SL v1.2.2	G12	183.882	6.88e-42	3.72e-40

## Sheet: SI Table 8
population	selAfterAdmix	selCoeff	startTime	above_1_FPR	N	Power_1	method	lower_1	upper_1
Anatolia_EF	1	0.01	36000	43	200	0.215	SF2	0.160182	0.278471
CentralEurope_EF	1	0.01	36000	7	200	0.035	SF2	0.0141855	0.070781
CentralEurope_LNBA	1	0.01	36000	5	200	0.025	SF2	0.00816617	0.0573743
Modern_EUR	1	0.01	36000	12	200	0.06	SF2	0.031384	0.102462
Steppe	1	0.01	36000	0	200	0	SF2	0	0.0182753
WHG	1	0.01	36000	4	200	0.02	SF2	0.00547557	0.0504136
Anatolia_EF	0	0.01	36000	54	200	0.27	SF2	0.209803	0.337153
CentralEurope_EF	0	0.01	36000	2	200	0.01	SF2	0.00121335	0.0356547
CentralEurope_LNBA	0	0.01	36000	2	200	0.01	SF2	0.00121335	0.0356547
Modern_EUR	0	0.01	36000	2	200	0.01	SF2	0.00121335	0.0356547
Steppe	0	0.01	36000	4	200	0.02	SF2	0.00547557	0.0504136
WHG	0	0.01	36000	5	200	0.025	SF2	0.00816617	0.0573743
Anatolia_EF	1	0.02	36000	64	200	0.32	SF2	0.255961	0.38947
CentralEurope_EF	1	0.02	36000	3	200	0.015	SF2	0.00310411	0.0432083
CentralEurope_LNBA	1	0.02	36000	4	200	0.02	SF2	0.00547557	0.0504136
Modern_EUR	1	0.02	36000	116	200	0.58	SF2	0.508336	0.649256
Steppe	1	0.02	36000	1	200	0.005	SF2	0.00012658	0.0275419
WHG	1	0.02	36000	3	200	0.015	SF2	0.00310411	0.0432083
Anatolia_EF	0	0.02	36000	115	200	0.575	SF2	0.503304	0.644439
CentralEurope_EF	0	0.02	36000	2	200	0.01	SF2	0.00121335	0.0356547
CentralEurope_LNBA	0	0.02	36000	5	200	0.025	SF2	0.00816617	0.0573743
Modern_EUR	0	0.02	36000	2	200	0.01	SF2	0.00121335	0.0356547
Steppe	0	0.02	36000	1	200	0.005	SF2	0.00012658	0.0275419
WHG	0	0.02	36000	2	176	0.0113636	SF2	0.00137916	0.0404446
Anatolia_EF	1	0.1	36000	184	200	0.92	SF2	0.873335	0.953582
CentralEurope_EF	1	0.1	36000	193	200	0.965	SF2	0.929219	0.985814
CentralEurope_LNBA	1	0.1	36000	196	200	0.98	SF2	0.949586	0.994524
Modern_EUR	1	0.1	36000	193	200	0.965	SF2	0.929219	0.985814
Steppe	1	0.1	36000	4	200	0.02	SF2	0.00547557	0.0504136
WHG	1	0.1	36000	3	200	0.015	SF2	0.00310411	0.0432083
Anatolia_EF	0	0.1	36000	186	200	0.93	SF2	0.88534	0.961204
CentralEurope_EF	0	0.1	36000	8	200	0.04	SF2	0.0174248	0.077292
CentralEurope_LNBA	0	0.1	36000	5	200	0.025	SF2	0.00816617	0.0573743
Modern_EUR	0	0.1	36000	5	200	0.025	SF2	0.00816617	0.0573743
Steppe	0	0.1	36000	5	200	0.025	SF2	0.00816617	0.0573743
WHG	0	0.1	36000	3	200	0.015	SF2	0.00310411	0.0432083
Anatolia_EF	1	0.01	44000	28	200	0.14	SF2	0.0950875	0.195945
CentralEurope_EF	1	0.01	44000	20	200	0.1	SF2	0.0621594	0.150213
CentralEurope_LNBA	1	0.01	44000	6	200	0.03	SF2	0.0110875	0.0641506
Modern_EUR	1	0.01	44000	37	200	0.185	SF2	0.133729	0.245863
Steppe	1	0.01	44000	7	200	0.035	SF2	0.0141855	0.070781
WHG	1	0.01	44000	13	200	0.065	SF2	0.0350607	0.108587
Anatolia_EF	0	0.01	44000	38	200	0.19	SF2	0.138103	0.251332
CentralEurope_EF	0	0.01	44000	28	200	0.14	SF2	0.0950875	0.195945
CentralEurope_LNBA	0	0.01	44000	5	200	0.025	SF2	0.00816617	0.0573743
Modern_EUR	0	0.01	44000	5	200	0.025	SF2	0.00816617	0.0573743
Steppe	0	0.01	44000	4	200	0.02	SF2	0.00547557	0.0504136
WHG	0	0.01	44000	14	200	0.07	SF2	0.0387956	0.11466
Anatolia_EF	1	0.02	44000	49	200	0.245	SF2	0.187084	0.31064
CentralEurope_EF	1	0.02	44000	65	200	0.325	SF2	0.260626	0.394654
CentralEurope_LNBA	1	0.02	44000	19	200	0.095	SF2	0.0581696	0.144377
Modern_EUR	1	0.02	44000	125	200	0.625	SF2	0.553949	0.692286
Steppe	1	0.02	44000	4	200	0.02	SF2	0.00547557	0.0504136
WHG	1	0.02	44000	10	200	0.05	SF2	0.0242342	0.0900275
Anatolia_EF	0	0.02	44000	79	200	0.395	SF2	0.326765	0.466396
CentralEurope_EF	0	0.02	44000	81	200	0.405	SF2	0.336335	0.476525
CentralEurope_LNBA	0	0.02	44000	15	200	0.075	SF2	0.0425828	0.120684
Modern_EUR	0	0.02	44000	12	200	0.06	SF2	0.031384	0.102462
Steppe	0	0.02	44000	1	200	0.005	SF2	0.00012658	0.0275419
WHG	0	0.02	44000	19	200	0.095	SF2	0.0581696	0.144377
Anatolia_EF	1	0.1	44000	172	200	0.86	SF2	0.804055	0.904912
CentralEurope_EF	1	0.1	44000	181	200	0.905	SF2	0.855623	0.94183
CentralEurope_LNBA	1	0.1	44000	191	200	0.955	SF2	0.916297	0.97922
Modern_EUR	1	0.1	44000	190	200	0.95	SF2	0.909972	0.975766
Steppe	1	0.1	44000	4	200	0.02	SF2	0.00547557	0.0504136
WHG	1	0.1	44000	34	200	0.17	SF2	0.120696	0.229372
Anatolia_EF	0	0.1	44000	189	200	0.945	SF2	0.903722	0.972228
CentralEurope_EF	0	0.1	44000	177	200	0.885	SF2	0.832453	0.925687
CentralEurope_LNBA	0	0.1	44000	45	200	0.225	SF2	0.169103	0.28924
Modern_EUR	0	0.1	44000	39	200	0.195	SF2	0.142492	0.256786
Steppe	0	0.1	44000	3	200	0.015	SF2	0.00310411	0.0432083
WHG	0	0.1	44000	40	200	0.2	SF2	0.146894	0.262226
Anatolia_EF	1	0.01	55000	34	200	0.17	SF2	0.120696	0.229372
CentralEurope_EF	1	0.01	55000	33	200	0.165	SF2	0.116383	0.223843
CentralEurope_LNBA	1	0.01	55000	61	200	0.305	SF2	0.242019	0.373868
Modern_EUR	1	0.01	55000	48	200	0.24	SF2	0.182572	0.305306
Steppe	1	0.01	55000	21	200	0.105	SF2	0.0661812	0.156019
WHG	1	0.01	55000	5	200	0.025	SF2	0.00816617	0.0573743
Anatolia_EF	0	0.01	55000	29	200	0.145	SF2	0.0993086	0.201562
CentralEurope_EF	0	0.01	55000	36	200	0.18	SF2	0.129369	0.240381
CentralEurope_LNBA	0	0.01	55000	66	200	0.33	SF2	0.265298	0.399829
Modern_EUR	0	0.01	55000	56	200	0.28	SF2	0.218961	0.347689
Steppe	0	0.01	55000	29	200	0.145	SF2	0.0993086	0.201562
WHG	0	0.01	55000	3	200	0.015	SF2	0.00310411	0.0432083
Anatolia_EF	1	0.02	55000	78	200	0.39	SF2	0.321991	0.461321
CentralEurope_EF	1	0.02	55000	83	200	0.415	SF2	0.345934	0.486625
CentralEurope_LNBA	1	0.02	55000	135	200	0.675	SF2	0.605346	0.739374
Modern_EUR	1	0.02	55000	125	200	0.625	SF2	0.553949	0.692286
Steppe	1	0.02	55000	53	200	0.265	SF2	0.205239	0.33187
WHG	1	0.02	55000	12	200	0.06	SF2	0.031384	0.102462
Anatolia_EF	0	0.02	55000	68	200	0.34	SF2	0.274668	0.410156
CentralEurope_EF	0	0.02	55000	70	200	0.35	SF2	0.284071	0.420451
CentralEurope_LNBA	0	0.02	55000	134	200	0.67	SF2	0.600171	0.734702
Modern_EUR	0	0.02	55000	123	200	0.615	SF2	0.543761	0.682775
Steppe	0	0.02	55000	54	200	0.27	SF2	0.209803	0.337153
WHG	0	0.02	55000	6	200	0.03	SF2	0.0110875	0.0641506
Anatolia_EF	1	0.1	55000	160	200	0.8	SF2	0.737774	0.853106
CentralEurope_EF	1	0.1	55000	160	200	0.8	SF2	0.737774	0.853106
CentralEurope_LNBA	1	0.1	55000	189	200	0.945	SF2	0.903722	0.972228
Modern_EUR	1	0.1	55000	190	200	0.95	SF2	0.909972	0.975766
Steppe	1	0.1	55000	141	200	0.705	SF2	0.636577	0.767231
WHG	1	0.1	55000	19	200	0.095	SF2	0.0581696	0.144377
Anatolia_EF	0	0.1	55000	169	200	0.845	SF2	0.787262	0.892191
CentralEurope_EF	0	0.1	55000	171	200	0.855	SF2	0.798439	0.900691
CentralEurope_LNBA	0	0.1	55000	186	200	0.93	SF2	0.88534	0.961204
Modern_EUR	0	0.1	55000	179	200	0.895	SF2	0.843981	0.933819
Steppe	0	0.1	55000	146	200	0.73	SF2	0.662847	0.790197
WHG	0	0.1	55000	23	200	0.115	SF2	0.0743134	0.167547
Anatolia_EF	1	0.01	36000	26	200	0.13	SL v1.2.2	0.0867084	0.184652
CentralEurope_EF	1	0.01	36000	1	200	0.005	SL v1.2.2	0.00012658	0.0275419
CentralEurope_LNBA	1	0.01	36000	10	200	0.05	SL v1.2.2	0.0242342	0.0900275
Modern_EUR	1	0.01	36000	6	200	0.03	SL v1.2.2	0.0110875	0.0641506
Steppe	1	0.01	36000	0	200	0	SL v1.2.2	0	0.0182753
WHG	1	0.01	36000	1	200	0.005	SL v1.2.2	0.00012658	0.0275419
Anatolia_EF	0	0.01	36000	21	200	0.105	SL v1.2.2	0.0661812	0.156019
CentralEurope_EF	0	0.01	36000	2	200	0.01	SL v1.2.2	0.00121335	0.0356547
CentralEurope_LNBA	0	0.01	36000	4	200	0.02	SL v1.2.2	0.00547557	0.0504136
Modern_EUR	0	0.01	36000	0	200	0	SL v1.2.2	0	0.0182753
Steppe	0	0.01	36000	1	200	0.005	SL v1.2.2	0.00012658	0.0275419
WHG	0	0.01	36000	4	200	0.02	SL v1.2.2	0.00547557	0.0504136
Anatolia_EF	1	0.02	36000	29	200	0.145	SL v1.2.2	0.0993086	0.201562
CentralEurope_EF	1	0.02	36000	7	200	0.035	SL v1.2.2	0.0141855	0.070781
CentralEurope_LNBA	1	0.02	36000	30	200	0.15	SL v1.2.2	0.10355	0.207159
Modern_EUR	1	0.02	36000	8	200	0.04	SL v1.2.2	0.0174248	0.077292
Steppe	1	0.02	36000	0	200	0	SL v1.2.2	0	0.0182753
WHG	1	0.02	36000	2	200	0.01	SL v1.2.2	0.00121335	0.0356547
Anatolia_EF	0	0.02	36000	52	200	0.26	SL v1.2.2	0.200685	0.326578
CentralEurope_EF	0	0.02	36000	14	200	0.07	SL v1.2.2	0.0387956	0.11466
CentralEurope_LNBA	0	0.02	36000	13	200	0.065	SL v1.2.2	0.0350607	0.108587
Modern_EUR	0	0.02	36000	2	200	0.01	SL v1.2.2	0.00121335	0.0356547
Steppe	0	0.02	36000	1	200	0.005	SL v1.2.2	0.00012658	0.0275419
WHG	0	0.02	36000	2	200	0.01	SL v1.2.2	0.00121335	0.0356547
Anatolia_EF	1	0.1	36000	145	200	0.725	SL v1.2.2	0.657575	0.785623
CentralEurope_EF	1	0.1	36000	127	200	0.635	SL v1.2.2	0.564166	0.701767
CentralEurope_LNBA	1	0.1	36000	180	200	0.9	SL v1.2.2	0.849787	0.937841
Modern_EUR	1	0.1	36000	68	200	0.34	SL v1.2.2	0.274668	0.410156
Steppe	1	0.1	36000	5	200	0.025	SL v1.2.2	0.00816617	0.0573743
WHG	1	0.1	36000	2	200	0.01	SL v1.2.2	0.00121335	0.0356547
Anatolia_EF	0	0.1	36000	155	200	0.775	SL v1.2.2	0.71076	0.830897
CentralEurope_EF	0	0.1	36000	127	200	0.635	SL v1.2.2	0.564166	0.701767
CentralEurope_LNBA	0	0.1	36000	126	200	0.63	SL v1.2.2	0.559054	0.69703
Modern_EUR	0	0.1	36000	26	200	0.13	SL v1.2.2	0.0867084	0.184652
Steppe	0	0.1	36000	2	200	0.01	SL v1.2.2	0.00121335	0.0356547
WHG	0	0.1	36000	3	200	0.015	SL v1.2.2	0.00310411	0.0432083
Anatolia_EF	1	0.01	44000	11	200	0.055	SL v1.2.2	0.0277722	0.0962776
CentralEurope_EF	1	0.01	44000	5	200	0.025	SL v1.2.2	0.00816617	0.0573743
CentralEurope_LNBA	1	0.01	44000	12	200	0.06	SL v1.2.2	0.031384	0.102462
Modern_EUR	1	0.01	44000	6	200	0.03	SL v1.2.2	0.0110875	0.0641506
Steppe	1	0.01	44000	0	200	0	SL v1.2.2	0	0.0182753
WHG	1	0.01	44000	1	200	0.005	SL v1.2.2	0.00012658	0.0275419
Anatolia_EF	0	0.01	44000	14	200	0.07	SL v1.2.2	0.0387956	0.11466
CentralEurope_EF	0	0.01	44000	10	200	0.05	SL v1.2.2	0.0242342	0.0900275
CentralEurope_LNBA	0	0.01	44000	18	200	0.09	SL v1.2.2	0.0542142	0.138508
Modern_EUR	0	0.01	44000	3	200	0.015	SL v1.2.2	0.00310411	0.0432083
Steppe	0	0.01	44000	3	200	0.015	SL v1.2.2	0.00310411	0.0432083
WHG	0	0.01	44000	2	200	0.01	SL v1.2.2	0.00121335	0.0356547
Anatolia_EF	1	0.02	44000	20	200	0.1	SL v1.2.2	0.0621594	0.150213
CentralEurope_EF	1	0.02	44000	15	200	0.075	SL v1.2.2	0.0425828	0.120684
CentralEurope_LNBA	1	0.02	44000	38	200	0.19	SL v1.2.2	0.138103	0.251332
Modern_EUR	1	0.02	44000	15	200	0.075	SL v1.2.2	0.0425828	0.120684
Steppe	1	0.02	44000	2	200	0.01	SL v1.2.2	0.00121335	0.0356547
WHG	1	0.02	44000	4	200	0.02	SL v1.2.2	0.00547557	0.0504136
Anatolia_EF	0	0.02	44000	24	200	0.12	SL v1.2.2	0.0784202	0.173272
CentralEurope_EF	0	0.02	44000	17	200	0.085	SL v1.2.2	0.0502959	0.132605
CentralEurope_LNBA	0	0.02	44000	58	200	0.29	SL v1.2.2	0.228157	0.358187
Modern_EUR	0	0.02	44000	23	200	0.115	SL v1.2.2	0.0743134	0.167547
Steppe	0	0.02	44000	2	200	0.01	SL v1.2.2	0.00121335	0.0356547
WHG	0	0.02	44000	3	200	0.015	SL v1.2.2	0.00310411	0.0432083
Anatolia_EF	1	0.1	44000	100	200	0.5	SL v1.2.2	0.428658	0.571342
CentralEurope_EF	1	0.1	44000	35	200	0.175	SL v1.2.2	0.125024	0.234884
CentralEurope_LNBA	1	0.1	44000	166	200	0.83	SL v1.2.2	0.770628	0.879304
Modern_EUR	1	0.1	44000	29	200	0.145	SL v1.2.2	0.0993086	0.201562
Steppe	1	0.1	44000	0	200	0	SL v1.2.2	0	0.0182753
WHG	1	0.1	44000	4	200	0.02	SL v1.2.2	0.00547557	0.0504136
Anatolia_EF	0	0.1	44000	117	200	0.585	SL v1.2.2	0.513375	0.654066
CentralEurope_EF	0	0.1	44000	65	200	0.325	SL v1.2.2	0.260626	0.394654
CentralEurope_LNBA	0	0.1	44000	175	200	0.875	SL v1.2.2	0.821026	0.917448
Modern_EUR	0	0.1	44000	126	200	0.63	SL v1.2.2	0.559054	0.69703
Steppe	0	0.1	44000	1	200	0.005	SL v1.2.2	0.00012658	0.0275419
WHG	0	0.1	44000	1	200	0.005	SL v1.2.2	0.00012658	0.0275419
Anatolia_EF	1	0.01	55000	4	200	0.02	SL v1.2.2	0.00547557	0.0504136
CentralEurope_EF	1	0.01	55000	3	200	0.015	SL v1.2.2	0.00310411	0.0432083
CentralEurope_LNBA	1	0.01	55000	8	200	0.04	SL v1.2.2	0.0174248	0.077292
Modern_EUR	1	0.01	55000	4	200	0.02	SL v1.2.2	0.00547557	0.0504136
Steppe	1	0.01	55000	3	200	0.015	SL v1.2.2	0.00310411	0.0432083
WHG	1	0.01	55000	2	200	0.01	SL v1.2.2	0.00121335	0.0356547
Anatolia_EF	0	0.01	55000	7	200	0.035	SL v1.2.2	0.0141855	0.070781
CentralEurope_EF	0	0.01	55000	1	200	0.005	SL v1.2.2	0.00012658	0.0275419
CentralEurope_LNBA	0	0.01	55000	9	200	0.045	SL v1.2.2	0.0207804	0.0837027
Modern_EUR	0	0.01	55000	1	200	0.005	SL v1.2.2	0.00012658	0.0275419
Steppe	0	0.01	55000	1	200	0.005	SL v1.2.2	0.00012658	0.0275419
WHG	0	0.01	55000	2	200	0.01	SL v1.2.2	0.00121335	0.0356547
Anatolia_EF	1	0.02	55000	13	200	0.065	SL v1.2.2	0.0350607	0.108587
CentralEurope_EF	1	0.02	55000	1	200	0.005	SL v1.2.2	0.00012658	0.0275419
CentralEurope_LNBA	1	0.02	55000	11	200	0.055	SL v1.2.2	0.0277722	0.0962776
Modern_EUR	1	0.02	55000	4	200	0.02	SL v1.2.2	0.00547557	0.0504136
Steppe	1	0.02	55000	3	200	0.015	SL v1.2.2	0.00310411	0.0432083
WHG	1	0.02	55000	1	200	0.005	SL v1.2.2	0.00012658	0.0275419
Anatolia_EF	0	0.02	55000	14	200	0.07	SL v1.2.2	0.0387956	0.11466
CentralEurope_EF	0	0.02	55000	2	200	0.01	SL v1.2.2	0.00121335	0.0356547
CentralEurope_LNBA	0	0.02	55000	15	200	0.075	SL v1.2.2	0.0425828	0.120684
Modern_EUR	0	0.02	55000	5	200	0.025	SL v1.2.2	0.00816617	0.0573743
Steppe	0	0.02	55000	2	200	0.01	SL v1.2.2	0.00121335	0.0356547
WHG	0	0.02	55000	2	200	0.01	SL v1.2.2	0.00121335	0.0356547
Anatolia_EF	1	0.1	55000	64	200	0.32	SL v1.2.2	0.255961	0.38947
CentralEurope_EF	1	0.1	55000	12	200	0.06	SL v1.2.2	0.031384	0.102462
CentralEurope_LNBA	1	0.1	55000	57	200	0.285	SL v1.2.2	0.223554	0.352943
Modern_EUR	1	0.1	55000	20	200	0.1	SL v1.2.2	0.0621594	0.150213
Steppe	1	0.1	55000	23	200	0.115	SL v1.2.2	0.0743134	0.167547
WHG	1	0.1	55000	4	200	0.02	SL v1.2.2	0.00547557	0.0504136
Anatolia_EF	0	0.1	55000	54	200	0.27	SL v1.2.2	0.209803	0.337153
CentralEurope_EF	0	0.1	55000	10	200	0.05	SL v1.2.2	0.0242342	0.0900275
CentralEurope_LNBA	0	0.1	55000	64	200	0.32	SL v1.2.2	0.255961	0.38947
Modern_EUR	0	0.1	55000	10	200	0.05	SL v1.2.2	0.0242342	0.0900275
Steppe	0	0.1	55000	30	200	0.15	SL v1.2.2	0.10355	0.207159
WHG	0	0.1	55000	3	200	0.015	SL v1.2.2	0.00310411	0.0432083
Anatolia_EF	1	0.01	36000	61	200	0.305	G12	0.242019	0.373868
CentralEurope_EF	1	0.01	36000	6	200	0.03	G12	0.0110875	0.0641506
CentralEurope_LNBA	1	0.01	36000	10	200	0.05	G12	0.0242342	0.0900275
Modern_EUR	1	0.01	36000	55	200	0.275	G12	0.214377	0.342425
Steppe	1	0.01	36000	1	200	0.005	G12	0.00012658	0.0275419
WHG	1	0.01	36000	5	200	0.025	G12	0.00816617	0.0573743
Anatolia_EF	0	0.01	36000	75	200	0.375	G12	0.307714	0.446051
CentralEurope_EF	0	0.01	36000	3	200	0.015	G12	0.00310411	0.0432083
CentralEurope_LNBA	0	0.01	36000	3	200	0.015	G12	0.00310411	0.0432083
Modern_EUR	0	0.01	36000	3	200	0.015	G12	0.00310411	0.0432083
Steppe	0	0.01	36000	2	200	0.01	G12	0.00121335	0.0356547
WHG	0	0.01	36000	3	200	0.015	G12	0.00310411	0.0432083
Anatolia_EF	1	0.02	36000	85	200	0.425	G12	0.355561	0.496696
CentralEurope_EF	1	0.02	36000	7	200	0.035	G12	0.0141855	0.070781
CentralEurope_LNBA	1	0.02	36000	72	200	0.36	G12	0.293505	0.430714
Modern_EUR	1	0.02	36000	116	200	0.58	G12	0.508336	0.649256
Steppe	1	0.02	36000	2	200	0.01	G12	0.00121335	0.0356547
WHG	1	0.02	36000	5	200	0.025	G12	0.00816617	0.0573743
Anatolia_EF	0	0.02	36000	137	200	0.685	G12	0.615722	0.748695
CentralEurope_EF	0	0.02	36000	3	200	0.015	G12	0.00310411	0.0432083
CentralEurope_LNBA	0	0.02	36000	5	200	0.025	G12	0.00816617	0.0573743
Modern_EUR	0	0.02	36000	12	200	0.06	G12	0.031384	0.102462
Steppe	0	0.02	36000	1	200	0.005	G12	0.00012658	0.0275419
WHG	0	0.02	36000	6	200	0.03	G12	0.0110875	0.0641506
Anatolia_EF	1	0.1	36000	192	200	0.96	G12	0.922708	0.982575
CentralEurope_EF	1	0.1	36000	195	200	0.975	G12	0.942626	0.991834
CentralEurope_LNBA	1	0.1	36000	199	200	0.995	G12	0.972458	0.999873
Modern_EUR	1	0.1	36000	200	200	1	G12	0.981725	1
Steppe	1	0.1	36000	5	200	0.025	G12	0.00816617	0.0573743
WHG	1	0.1	36000	3	200	0.015	G12	0.00310411	0.0432083
Anatolia_EF	0	0.1	36000	195	200	0.975	G12	0.942626	0.991834
CentralEurope_EF	0	0.1	36000	34	200	0.17	G12	0.120696	0.229372
CentralEurope_LNBA	0	0.1	36000	29	200	0.145	G12	0.0993086	0.201562
Modern_EUR	0	0.1	36000	72	200	0.36	G12	0.293505	0.430714
Steppe	0	0.1	36000	3	200	0.015	G12	0.00310411	0.0432083
WHG	0	0.1	36000	5	200	0.025	G12	0.00816617	0.0573743
Anatolia_EF	1	0.01	44000	34	200	0.17	G12	0.120696	0.229372
CentralEurope_EF	1	0.01	44000	15	200	0.075	G12	0.0425828	0.120684
CentralEurope_LNBA	1	0.01	44000	27	200	0.135	G12	0.0908871	0.190309
Modern_EUR	1	0.01	44000	60	200	0.3	G12	0.23739	0.36865
Steppe	1	0.01	44000	3	200	0.015	G12	0.00310411	0.0432083
WHG	1	0.01	44000	12	200	0.06	G12	0.031384	0.102462
Anatolia_EF	0	0.01	44000	52	200	0.26	G12	0.200685	0.326578
CentralEurope_EF	0	0.01	44000	30	200	0.15	G12	0.10355	0.207159
CentralEurope_LNBA	0	0.01	44000	33	200	0.165	G12	0.116383	0.223843
Modern_EUR	0	0.01	44000	23	200	0.115	G12	0.0743134	0.167547
Steppe	0	0.01	44000	3	200	0.015	G12	0.00310411	0.0432083
WHG	0	0.01	44000	13	200	0.065	G12	0.0350607	0.108587
Anatolia_EF	1	0.02	44000	68	200	0.34	G12	0.274668	0.410156
CentralEurope_EF	1	0.02	44000	62	200	0.31	G12	0.246658	0.379077
CentralEurope_LNBA	1	0.02	44000	95	200	0.475	G12	0.40412	0.546632
Modern_EUR	1	0.02	44000	132	200	0.66	G12	0.589844	0.725332
Steppe	1	0.02	44000	3	200	0.015	G12	0.00310411	0.0432083
WHG	1	0.02	44000	12	200	0.06	G12	0.031384	0.102462
Anatolia_EF	0	0.02	44000	94	200	0.47	G12	0.399233	0.54167
CentralEurope_EF	0	0.02	44000	80	200	0.4	G12	0.331546	0.471464
CentralEurope_LNBA	0	0.02	44000	108	200	0.54	G12	0.468276	0.610521
Modern_EUR	0	0.02	44000	100	200	0.5	G12	0.428658	0.571342
Steppe	0	0.02	44000	2	200	0.01	G12	0.00121335	0.0356547
WHG	0	0.02	44000	14	200	0.07	G12	0.0387956	0.11466
Anatolia_EF	1	0.1	44000	184	200	0.92	G12	0.873335	0.953582
CentralEurope_EF	1	0.1	44000	182	200	0.91	G12	0.861492	0.945786
CentralEurope_LNBA	1	0.1	44000	200	200	1	G12	0.981725	1
Modern_EUR	1	0.1	44000	197	200	0.985	G12	0.956792	0.996896
Steppe	1	0.1	44000	3	200	0.015	G12	0.00310411	0.0432083
WHG	1	0.1	44000	26	200	0.13	G12	0.0867084	0.184652
Anatolia_EF	0	0.1	44000	187	200	0.935	G12	0.891413	0.964939
CentralEurope_EF	0	0.1	44000	183	200	0.915	G12	0.867395	0.949704
CentralEurope_LNBA	0	0.1	44000	197	200	0.985	G12	0.956792	0.996896
Modern_EUR	0	0.1	44000	194	200	0.97	G12	0.935849	0.988913
Steppe	0	0.1	44000	1	200	0.005	G12	0.00012658	0.0275419
WHG	0	0.1	44000	30	200	0.15	G12	0.10355	0.207159
Anatolia_EF	1	0.01	55000	24	200	0.12	G12	0.0784202	0.173272
CentralEurope_EF	1	0.01	55000	30	200	0.15	G12	0.10355	0.207159
CentralEurope_LNBA	1	0.01	55000	50	200	0.25	G12	0.191607	0.315963
Modern_EUR	1	0.01	55000	33	200	0.165	G12	0.116383	0.223843
Steppe	1	0.01	55000	21	200	0.105	G12	0.0661812	0.156019
WHG	1	0.01	55000	8	200	0.04	G12	0.0174248	0.077292
Anatolia_EF	0	0.01	55000	30	200	0.15	G12	0.10355	0.207159
CentralEurope_EF	0	0.01	55000	30	200	0.15	G12	0.10355	0.207159
CentralEurope_LNBA	0	0.01	55000	51	200	0.255	G12	0.196141	0.321275
Modern_EUR	0	0.01	55000	32	200	0.16	G12	0.112088	0.218299
Steppe	0	0.01	55000	25	200	0.125	G12	0.0825523	0.178974
WHG	0	0.01	55000	1	200	0.005	G12	0.00012658	0.0275419
Anatolia_EF	1	0.02	55000	74	200	0.37	G12	0.30297	0.440946
CentralEurope_EF	1	0.02	55000	67	200	0.335	G12	0.269979	0.404997
CentralEurope_LNBA	1	0.02	55000	128	200	0.64	G12	0.569286	0.706495
Modern_EUR	1	0.02	55000	112	200	0.56	G12	0.48825	0.629944
Steppe	1	0.02	55000	41	200	0.205	G12	0.151311	0.267654
WHG	1	0.02	55000	3	200	0.015	G12	0.00310411	0.0432083
Anatolia_EF	0	0.02	55000	76	200	0.38	G12	0.312465	0.451149
CentralEurope_EF	0	0.02	55000	77	200	0.385	G12	0.317225	0.456239
CentralEurope_LNBA	0	0.02	55000	118	200	0.59	G12	0.518422	0.658869
Modern_EUR	0	0.02	55000	101	200	0.505	G12	0.433587	0.576263
Steppe	0	0.02	55000	39	200	0.195	G12	0.142492	0.256786
WHG	0	0.02	55000	2	200	0.01	G12	0.00121335	0.0356547
Anatolia_EF	1	0.1	55000	168	200	0.84	G12	0.781701	0.887912
CentralEurope_EF	1	0.1	55000	166	200	0.83	G12	0.770628	0.879304
CentralEurope_LNBA	1	0.1	55000	191	200	0.955	G12	0.916297	0.97922
Modern_EUR	1	0.1	55000	192	200	0.96	G12	0.922708	0.982575
Steppe	1	0.1	55000	131	200	0.655	G12	0.584693	0.720635
WHG	1	0.1	55000	16	200	0.08	G12	0.0464176	0.126665
Anatolia_EF	0	0.1	55000	172	200	0.86	G12	0.804055	0.904912
CentralEurope_EF	0	0.1	55000	164	200	0.82	G12	0.759619	0.870631
CentralEurope_LNBA	0	0.1	55000	184	200	0.92	G12	0.873335	0.953582
Modern_EUR	0	0.1	55000	184	200	0.92	G12	0.873335	0.953582
Steppe	0	0.1	55000	151	200	0.755	G12	0.68936	0.812916
WHG	0	0.1	55000	9	200	0.045	G12	0.0207804	0.0837027

## Sheet: SI Table 9
population	selAfterAdmix	selCoeff	startTime	above_1_FPR	N	Power_1	method	lower_1	upper_1
Anatolia_EF	1	0.01	36000	43	200	0.215	SF2	0.160182	0.278471
CentralEurope_EF	1	0.01	36000	7	200	0.035	SF2	0.0141855	0.070781
CentralEurope_LNBA	1	0.01	36000	5	200	0.025	SF2	0.00816617	0.0573743
Modern_EUR	1	0.01	36000	12	200	0.06	SF2	0.031384	0.102462
Steppe	1	0.01	36000	0	200	0	SF2	0	0.0182753
WHG	1	0.01	36000	4	200	0.02	SF2	0.00547557	0.0504136
Anatolia_EF	0	0.01	36000	54	200	0.27	SF2	0.209803	0.337153
CentralEurope_EF	0	0.01	36000	2	200	0.01	SF2	0.00121335	0.0356547
CentralEurope_LNBA	0	0.01	36000	2	200	0.01	SF2	0.00121335	0.0356547
Modern_EUR	0	0.01	36000	2	200	0.01	SF2	0.00121335	0.0356547
Steppe	0	0.01	36000	4	200	0.02	SF2	0.00547557	0.0504136
WHG	0	0.01	36000	5	200	0.025	SF2	0.00816617	0.0573743
Anatolia_EF	1	0.02	36000	64	200	0.32	SF2	0.255961	0.38947
CentralEurope_EF	1	0.02	36000	3	200	0.015	SF2	0.00310411	0.0432083
CentralEurope_LNBA	1	0.02	36000	4	200	0.02	SF2	0.00547557	0.0504136
Modern_EUR	1	0.02	36000	116	200	0.58	SF2	0.508336	0.649256
Steppe	1	0.02	36000	1	200	0.005	SF2	0.00012658	0.0275419
WHG	1	0.02	36000	3	200	0.015	SF2	0.00310411	0.0432083
Anatolia_EF	0	0.02	36000	115	200	0.575	SF2	0.503304	0.644439
CentralEurope_EF	0	0.02	36000	2	200	0.01	SF2	0.00121335	0.0356547
CentralEurope_LNBA	0	0.02	36000	5	200	0.025	SF2	0.00816617	0.0573743
Modern_EUR	0	0.02	36000	2	200	0.01	SF2	0.00121335	0.0356547
Steppe	0	0.02	36000	1	200	0.005	SF2	0.00012658	0.0275419
WHG	0	0.02	36000	2	176	0.0113636	SF2	0.00137916	0.0404446
Anatolia_EF	1	0.1	36000	184	200	0.92	SF2	0.873335	0.953582
CentralEurope_EF	1	0.1	36000	193	200	0.965	SF2	0.929219	0.985814
CentralEurope_LNBA	1	0.1	36000	196	200	0.98	SF2	0.949586	0.994524
Modern_EUR	1	0.1	36000	193	200	0.965	SF2	0.929219	0.985814
Steppe	1	0.1	36000	4	200	0.02	SF2	0.00547557	0.0504136
WHG	1	0.1	36000	3	200	0.015	SF2	0.00310411	0.0432083
Anatolia_EF	0	0.1	36000	186	200	0.93	SF2	0.88534	0.961204
CentralEurope_EF	0	0.1	36000	8	200	0.04	SF2	0.0174248	0.077292
CentralEurope_LNBA	0	0.1	36000	5	200	0.025	SF2	0.00816617	0.0573743
Modern_EUR	0	0.1	36000	5	200	0.025	SF2	0.00816617	0.0573743
Steppe	0	0.1	36000	5	200	0.025	SF2	0.00816617	0.0573743
WHG	0	0.1	36000	3	200	0.015	SF2	0.00310411	0.0432083
Anatolia_EF	1	0.01	44000	28	200	0.14	SF2	0.0950875	0.195945
CentralEurope_EF	1	0.01	44000	20	200	0.1	SF2	0.0621594	0.150213
CentralEurope_LNBA	1	0.01	44000	6	200	0.03	SF2	0.0110875	0.0641506
Modern_EUR	1	0.01	44000	37	200	0.185	SF2	0.133729	0.245863
Steppe	1	0.01	44000	7	200	0.035	SF2	0.0141855	0.070781
WHG	1	0.01	44000	13	200	0.065	SF2	0.0350607	0.108587
Anatolia_EF	0	0.01	44000	38	200	0.19	SF2	0.138103	0.251332
CentralEurope_EF	0	0.01	44000	28	200	0.14	SF2	0.0950875	0.195945
CentralEurope_LNBA	0	0.01	44000	5	200	0.025	SF2	0.00816617	0.0573743
Modern_EUR	0	0.01	44000	5	200	0.025	SF2	0.00816617	0.0573743
Steppe	0	0.01	44000	4	200	0.02	SF2	0.00547557	0.0504136
WHG	0	0.01	44000	14	200	0.07	SF2	0.0387956	0.11466
Anatolia_EF	1	0.02	44000	49	200	0.245	SF2	0.187084	0.31064
CentralEurope_EF	1	0.02	44000	65	200	0.325	SF2	0.260626	0.394654
CentralEurope_LNBA	1	0.02	44000	19	200	0.095	SF2	0.0581696	0.144377
Modern_EUR	1	0.02	44000	125	200	0.625	SF2	0.553949	0.692286
Steppe	1	0.02	44000	4	200	0.02	SF2	0.00547557	0.0504136
WHG	1	0.02	44000	10	200	0.05	SF2	0.0242342	0.0900275
Anatolia_EF	0	0.02	44000	79	200	0.395	SF2	0.326765	0.466396
CentralEurope_EF	0	0.02	44000	81	200	0.405	SF2	0.336335	0.476525
CentralEurope_LNBA	0	0.02	44000	15	200	0.075	SF2	0.0425828	0.120684
Modern_EUR	0	0.02	44000	12	200	0.06	SF2	0.031384	0.102462
Steppe	0	0.02	44000	1	200	0.005	SF2	0.00012658	0.0275419
WHG	0	0.02	44000	19	200	0.095	SF2	0.0581696	0.144377
Anatolia_EF	1	0.1	44000	172	200	0.86	SF2	0.804055	0.904912
CentralEurope_EF	1	0.1	44000	181	200	0.905	SF2	0.855623	0.94183
CentralEurope_LNBA	1	0.1	44000	191	200	0.955	SF2	0.916297	0.97922
Modern_EUR	1	0.1	44000	190	200	0.95	SF2	0.909972	0.975766
Steppe	1	0.1	44000	4	200	0.02	SF2	0.00547557	0.0504136
WHG	1	0.1	44000	34	200	0.17	SF2	0.120696	0.229372
Anatolia_EF	0	0.1	44000	189	200	0.945	SF2	0.903722	0.972228
CentralEurope_EF	0	0.1	44000	177	200	0.885	SF2	0.832453	0.925687
CentralEurope_LNBA	0	0.1	44000	45	200	0.225	SF2	0.169103	0.28924
Modern_EUR	0	0.1	44000	39	200	0.195	SF2	0.142492	0.256786
Steppe	0	0.1	44000	3	200	0.015	SF2	0.00310411	0.0432083
WHG	0	0.1	44000	40	200	0.2	SF2	0.146894	0.262226
Anatolia_EF	1	0.01	55000	34	200	0.17	SF2	0.120696	0.229372
CentralEurope_EF	1	0.01	55000	33	200	0.165	SF2	0.116383	0.223843
CentralEurope_LNBA	1	0.01	55000	61	200	0.305	SF2	0.242019	0.373868
Modern_EUR	1	0.01	55000	48	200	0.24	SF2	0.182572	0.305306
Steppe	1	0.01	55000	21	200	0.105	SF2	0.0661812	0.156019
WHG	1	0.01	55000	5	200	0.025	SF2	0.00816617	0.0573743
Anatolia_EF	0	0.01	55000	29	200	0.145	SF2	0.0993086	0.201562
CentralEurope_EF	0	0.01	55000	36	200	0.18	SF2	0.129369	0.240381
CentralEurope_LNBA	0	0.01	55000	66	200	0.33	SF2	0.265298	0.399829
Modern_EUR	0	0.01	55000	56	200	0.28	SF2	0.218961	0.347689
Steppe	0	0.01	55000	29	200	0.145	SF2	0.0993086	0.201562
WHG	0	0.01	55000	3	200	0.015	SF2	0.00310411	0.0432083
Anatolia_EF	1	0.02	55000	78	200	0.39	SF2	0.321991	0.461321
CentralEurope_EF	1	0.02	55000	83	200	0.415	SF2	0.345934	0.486625
CentralEurope_LNBA	1	0.02	55000	135	200	0.675	SF2	0.605346	0.739374
Modern_EUR	1	0.02	55000	125	200	0.625	SF2	0.553949	0.692286
Steppe	1	0.02	55000	53	200	0.265	SF2	0.205239	0.33187
WHG	1	0.02	55000	12	200	0.06	SF2	0.031384	0.102462
Anatolia_EF	0	0.02	55000	68	200	0.34	SF2	0.274668	0.410156
CentralEurope_EF	0	0.02	55000	70	200	0.35	SF2	0.284071	0.420451
CentralEurope_LNBA	0	0.02	55000	134	200	0.67	SF2	0.600171	0.734702
Modern_EUR	0	0.02	55000	123	200	0.615	SF2	0.543761	0.682775
Steppe	0	0.02	55000	54	200	0.27	SF2	0.209803	0.337153
WHG	0	0.02	55000	6	200	0.03	SF2	0.0110875	0.0641506
Anatolia_EF	1	0.1	55000	160	200	0.8	SF2	0.737774	0.853106
CentralEurope_EF	1	0.1	55000	160	200	0.8	SF2	0.737774	0.853106
CentralEurope_LNBA	1	0.1	55000	189	200	0.945	SF2	0.903722	0.972228
Modern_EUR	1	0.1	55000	190	200	0.95	SF2	0.909972	0.975766
Steppe	1	0.1	55000	141	200	0.705	SF2	0.636577	0.767231
WHG	1	0.1	55000	19	200	0.095	SF2	0.0581696	0.144377
Anatolia_EF	0	0.1	55000	169	200	0.845	SF2	0.787262	0.892191
CentralEurope_EF	0	0.1	55000	171	200	0.855	SF2	0.798439	0.900691
CentralEurope_LNBA	0	0.1	55000	186	200	0.93	SF2	0.88534	0.961204
Modern_EUR	0	0.1	55000	179	200	0.895	SF2	0.843981	0.933819
Steppe	0	0.1	55000	146	200	0.73	SF2	0.662847	0.790197
WHG	0	0.1	55000	23	200	0.115	SF2	0.0743134	0.167547
Anatolia_EF	1	0.01	36000	60	200	0.3	SL v1.2.2	0.23739	0.36865
CentralEurope_EF	1	0.01	36000	1	200	0.005	SL v1.2.2	0.00012658	0.0275419
CentralEurope_LNBA	1	0.01	36000	10	200	0.05	SL v1.2.2	0.0242342	0.0900275
Modern_EUR	1	0.01	36000	6	200	0.03	SL v1.2.2	0.0110875	0.0641506
Steppe	1	0.01	36000	1	200	0.005	SL v1.2.2	0.00012658	0.0275419
WHG	1	0.01	36000	1	200	0.005	SL v1.2.2	0.00012658	0.0275419
Anatolia_EF	0	0.01	36000	69	200	0.345	SL v1.2.2	0.279365	0.415307
CentralEurope_EF	0	0.01	36000	0	200	0	SL v1.2.2	0	0.0182753
CentralEurope_LNBA	0	0.01	36000	5	200	0.025	SL v1.2.2	0.00816617	0.0573743
Modern_EUR	0	0.01	36000	0	200	0	SL v1.2.2	0	0.0182753
Steppe	0	0.01	36000	0	200	0	SL v1.2.2	0	0.0182753
WHG	0	0.01	36000	3	200	0.015	SL v1.2.2	0.00310411	0.0432083
Anatolia_EF	1	0.02	36000	105	200	0.525	SL v1.2.2	0.453368	0.59588
CentralEurope_EF	1	0.02	36000	16	200	0.08	SL v1.2.2	0.0464176	0.126665
CentralEurope_LNBA	1	0.02	36000	45	200	0.225	SL v1.2.2	0.169103	0.28924
Modern_EUR	1	0.02	36000	32	200	0.16	SL v1.2.2	0.112088	0.218299
Steppe	1	0.02	36000	1	200	0.005	SL v1.2.2	0.00012658	0.0275419
WHG	1	0.02	36000	2	200	0.01	SL v1.2.2	0.00121335	0.0356547
Anatolia_EF	0	0.02	36000	145	200	0.725	SL v1.2.2	0.657575	0.785623
CentralEurope_EF	0	0.02	36000	24	200	0.12	SL v1.2.2	0.0784202	0.173272
CentralEurope_LNBA	0	0.02	36000	14	200	0.07	SL v1.2.2	0.0387956	0.11466
Modern_EUR	0	0.02	36000	3	200	0.015	SL v1.2.2	0.00310411	0.0432083
Steppe	0	0.02	36000	3	200	0.015	SL v1.2.2	0.00310411	0.0432083
WHG	0	0.02	36000	2	200	0.01	SL v1.2.2	0.00121335	0.0356547
Anatolia_EF	1	0.1	36000	195	200	0.975	SL v1.2.2	0.942626	0.991834
CentralEurope_EF	1	0.1	36000	177	200	0.885	SL v1.2.2	0.832453	0.925687
CentralEurope_LNBA	1	0.1	36000	189	200	0.945	SL v1.2.2	0.903722	0.972228
Modern_EUR	1	0.1	36000	163	200	0.815	SL v1.2.2	0.754137	0.866271
Steppe	1	0.1	36000	2	200	0.01	SL v1.2.2	0.00121335	0.0356547
WHG	1	0.1	36000	2	200	0.01	SL v1.2.2	0.00121335	0.0356547
Anatolia_EF	0	0.1	36000	196	200	0.98	SL v1.2.2	0.949586	0.994524
CentralEurope_EF	0	0.1	36000	149	200	0.745	SL v1.2.2	0.678725	0.803859
CentralEurope_LNBA	0	0.1	36000	135	200	0.675	SL v1.2.2	0.605346	0.739374
Modern_EUR	0	0.1	36000	35	200	0.175	SL v1.2.2	0.125024	0.234884
Steppe	0	0.1	36000	3	200	0.015	SL v1.2.2	0.00310411	0.0432083
WHG	0	0.1	36000	3	200	0.015	SL v1.2.2	0.00310411	0.0432083
Anatolia_EF	1	0.01	44000	38	200	0.19	SL v1.2.2	0.138103	0.251332
CentralEurope_EF	1	0.01	44000	11	200	0.055	SL v1.2.2	0.0277722	0.0962776
CentralEurope_LNBA	1	0.01	44000	15	200	0.075	SL v1.2.2	0.0425828	0.120684
Modern_EUR	1	0.01	44000	12	200	0.06	SL v1.2.2	0.031384	0.102462
Steppe	1	0.01	44000	1	200	0.005	SL v1.2.2	0.00012658	0.0275419
WHG	1	0.01	44000	3	200	0.015	SL v1.2.2	0.00310411	0.0432083
Anatolia_EF	0	0.01	44000	51	200	0.255	SL v1.2.2	0.196141	0.321275
CentralEurope_EF	0	0.01	44000	21	200	0.105	SL v1.2.2	0.0661812	0.156019
CentralEurope_LNBA	0	0.01	44000	19	200	0.095	SL v1.2.2	0.0581696	0.144377
Modern_EUR	0	0.01	44000	8	200	0.04	SL v1.2.2	0.0174248	0.077292
Steppe	0	0.01	44000	6	200	0.03	SL v1.2.2	0.0110875	0.0641506
WHG	0	0.01	44000	5	200	0.025	SL v1.2.2	0.00816617	0.0573743
Anatolia_EF	1	0.02	44000	69	200	0.345	SL v1.2.2	0.279365	0.415307
CentralEurope_EF	1	0.02	44000	25	200	0.125	SL v1.2.2	0.0825523	0.178974
CentralEurope_LNBA	1	0.02	44000	52	200	0.26	SL v1.2.2	0.200685	0.326578
Modern_EUR	1	0.02	44000	33	200	0.165	SL v1.2.2	0.116383	0.223843
Steppe	1	0.02	44000	1	200	0.005	SL v1.2.2	0.00012658	0.0275419
WHG	1	0.02	44000	2	200	0.01	SL v1.2.2	0.00121335	0.0356547
Anatolia_EF	0	0.02	44000	86	200	0.43	SL v1.2.2	0.360386	0.501721
CentralEurope_EF	0	0.02	44000	46	200	0.23	SL v1.2.2	0.173581	0.294606
CentralEurope_LNBA	0	0.02	44000	68	200	0.34	SL v1.2.2	0.274668	0.410156
Modern_EUR	0	0.02	44000	33	200	0.165	SL v1.2.2	0.116383	0.223843
Steppe	0	0.02	44000	1	200	0.005	SL v1.2.2	0.00012658	0.0275419
WHG	0	0.02	44000	8	200	0.04	SL v1.2.2	0.0174248	0.077292
Anatolia_EF	1	0.1	44000	190	200	0.95	SL v1.2.2	0.909972	0.975766
CentralEurope_EF	1	0.1	44000	138	200	0.69	SL v1.2.2	0.620923	0.753342
CentralEurope_LNBA	1	0.1	44000	183	200	0.915	SL v1.2.2	0.867395	0.949704
Modern_EUR	1	0.1	44000	120	200	0.6	SL v1.2.2	0.528536	0.668454
Steppe	1	0.1	44000	1	200	0.005	SL v1.2.2	0.00012658	0.0275419
WHG	1	0.1	44000	7	200	0.035	SL v1.2.2	0.0141855	0.070781
Anatolia_EF	0	0.1	44000	192	200	0.96	SL v1.2.2	0.922708	0.982575
CentralEurope_EF	0	0.1	44000	162	200	0.81	SL v1.2.2	0.748668	0.861897
CentralEurope_LNBA	0	0.1	44000	185	200	0.925	SL v1.2.2	0.879316	0.957417
Modern_EUR	0	0.1	44000	152	200	0.76	SL v1.2.2	0.694694	0.817428
Steppe	0	0.1	44000	2	200	0.01	SL v1.2.2	0.00121335	0.0356547
WHG	0	0.1	44000	10	200	0.05	SL v1.2.2	0.0242342	0.0900275
Anatolia_EF	1	0.01	55000	22	200	0.11	SL v1.2.2	0.0702332	0.161796
CentralEurope_EF	1	0.01	55000	8	200	0.04	SL v1.2.2	0.0174248	0.077292
CentralEurope_LNBA	1	0.01	55000	15	200	0.075	SL v1.2.2	0.0425828	0.120684
Modern_EUR	1	0.01	55000	7	200	0.035	SL v1.2.2	0.0141855	0.070781
Steppe	1	0.01	55000	14	200	0.07	SL v1.2.2	0.0387956	0.11466
WHG	1	0.01	55000	3	200	0.015	SL v1.2.2	0.00310411	0.0432083
Anatolia_EF	0	0.01	55000	29	200	0.145	SL v1.2.2	0.0993086	0.201562
CentralEurope_EF	0	0.01	55000	5	200	0.025	SL v1.2.2	0.00816617	0.0573743
CentralEurope_LNBA	0	0.01	55000	14	200	0.07	SL v1.2.2	0.0387956	0.11466
Modern_EUR	0	0.01	55000	6	200	0.03	SL v1.2.2	0.0110875	0.0641506
Steppe	0	0.01	55000	13	200	0.065	SL v1.2.2	0.0350607	0.108587
WHG	0	0.01	55000	1	200	0.005	SL v1.2.2	0.00012658	0.0275419
Anatolia_EF	1	0.02	55000	68	200	0.34	SL v1.2.2	0.274668	0.410156
CentralEurope_EF	1	0.02	55000	16	200	0.08	SL v1.2.2	0.0464176	0.126665
CentralEurope_LNBA	1	0.02	55000	39	200	0.195	SL v1.2.2	0.142492	0.256786
Modern_EUR	1	0.02	55000	23	200	0.115	SL v1.2.2	0.0743134	0.167547
Steppe	1	0.02	55000	30	200	0.15	SL v1.2.2	0.10355	0.207159
WHG	1	0.02	55000	0	200	0	SL v1.2.2	0	0.0182753
Anatolia_EF	0	0.02	55000	71	200	0.355	SL v1.2.2	0.288784	0.425586
CentralEurope_EF	0	0.02	55000	18	200	0.09	SL v1.2.2	0.0542142	0.138508
CentralEurope_LNBA	0	0.02	55000	32	200	0.16	SL v1.2.2	0.112088	0.218299
Modern_EUR	0	0.02	55000	20	200	0.1	SL v1.2.2	0.0621594	0.150213
Steppe	0	0.02	55000	36	200	0.18	SL v1.2.2	0.129369	0.240381
WHG	0	0.02	55000	1	200	0.005	SL v1.2.2	0.00012658	0.0275419
Anatolia_EF	1	0.1	55000	183	200	0.915	SL v1.2.2	0.867395	0.949704
CentralEurope_EF	1	0.1	55000	117	200	0.585	SL v1.2.2	0.513375	0.654066
CentralEurope_LNBA	1	0.1	55000	150	200	0.75	SL v1.2.2	0.684037	0.808393
Modern_EUR	1	0.1	55000	123	200	0.615	SL v1.2.2	0.543761	0.682775
Steppe	1	0.1	55000	132	200	0.66	SL v1.2.2	0.589844	0.725332
WHG	1	0.1	55000	6	200	0.03	SL v1.2.2	0.0110875	0.0641506
Anatolia_EF	0	0.1	55000	178	200	0.89	SL v1.2.2	0.838204	0.929767
CentralEurope_EF	0	0.1	55000	116	200	0.58	SL v1.2.2	0.508336	0.649256
CentralEurope_LNBA	0	0.1	55000	147	200	0.735	SL v1.2.2	0.66813	0.794761
Modern_EUR	0	0.1	55000	111	200	0.555	SL v1.2.2	0.483246	0.625099
Steppe	0	0.1	55000	150	200	0.75	SL v1.2.2	0.684037	0.808393
WHG	0	0.1	55000	6	200	0.03	SL v1.2.2	0.0110875	0.0641506
Anatolia_EF	1	0.01	36000	55	200	0.275	G12	0.214377	0.342425
CentralEurope_EF	1	0.01	36000	7	200	0.035	G12	0.0141855	0.070781
CentralEurope_LNBA	1	0.01	36000	8	200	0.04	G12	0.0174248	0.077292
Modern_EUR	1	0.01	36000	47	200	0.235	G12	0.178071	0.299962
Steppe	1	0.01	36000	2	200	0.01	G12	0.00121335	0.0356547
WHG	1	0.01	36000	2	200	0.01	G12	0.00121335	0.0356547
Anatolia_EF	0	0.01	36000	84	200	0.42	G12	0.350744	0.491664
CentralEurope_EF	0	0.01	36000	2	200	0.01	G12	0.00121335	0.0356547
CentralEurope_LNBA	0	0.01	36000	3	200	0.015	G12	0.00310411	0.0432083
Modern_EUR	0	0.01	36000	2	200	0.01	G12	0.00121335	0.0356547
Steppe	0	0.01	36000	2	200	0.01	G12	0.00121335	0.0356547
WHG	0	0.01	36000	1	200	0.005	G12	0.00012658	0.0275419
Anatolia_EF	1	0.02	36000	121	200	0.605	G12	0.533604	0.673235
CentralEurope_EF	1	0.02	36000	8	200	0.04	G12	0.0174248	0.077292
CentralEurope_LNBA	1	0.02	36000	71	200	0.355	G12	0.288784	0.425586
Modern_EUR	1	0.02	36000	110	200	0.55	G12	0.478249	0.620246
Steppe	1	0.02	36000	2	200	0.01	G12	0.00121335	0.0356547
WHG	1	0.02	36000	2	200	0.01	G12	0.00121335	0.0356547
Anatolia_EF	0	0.02	36000	160	200	0.8	G12	0.737774	0.853106
CentralEurope_EF	0	0.02	36000	5	200	0.025	G12	0.00816617	0.0573743
CentralEurope_LNBA	0	0.02	36000	6	200	0.03	G12	0.0110875	0.0641506
Modern_EUR	0	0.02	36000	5	200	0.025	G12	0.00816617	0.0573743
Steppe	0	0.02	36000	2	200	0.01	G12	0.00121335	0.0356547
WHG	0	0.02	36000	1	200	0.005	G12	0.00012658	0.0275419
Anatolia_EF	1	0.1	36000	198	200	0.99	G12	0.964345	0.998787
CentralEurope_EF	1	0.1	36000	195	200	0.975	G12	0.942626	0.991834
CentralEurope_LNBA	1	0.1	36000	199	200	0.995	G12	0.972458	0.999873
Modern_EUR	1	0.1	36000	197	200	0.985	G12	0.956792	0.996896
Steppe	1	0.1	36000	6	200	0.03	G12	0.0110875	0.0641506
WHG	1	0.1	36000	0	200	0	G12	0	0.0182753
Anatolia_EF	0	0.1	36000	197	200	0.985	G12	0.956792	0.996896
CentralEurope_EF	0	0.1	36000	35	200	0.175	G12	0.125024	0.234884
CentralEurope_LNBA	0	0.1	36000	23	200	0.115	G12	0.0743134	0.167547
Modern_EUR	0	0.1	36000	56	200	0.28	G12	0.218961	0.347689
Steppe	0	0.1	36000	6	200	0.03	G12	0.0110875	0.0641506
WHG	0	0.1	36000	2	200	0.01	G12	0.00121335	0.0356547
Anatolia_EF	1	0.01	44000	53	200	0.265	G12	0.205239	0.33187
CentralEurope_EF	1	0.01	44000	26	200	0.13	G12	0.0867084	0.184652
CentralEurope_LNBA	1	0.01	44000	22	200	0.11	G12	0.0702332	0.161796
Modern_EUR	1	0.01	44000	55	200	0.275	G12	0.214377	0.342425
Steppe	1	0.01	44000	4	200	0.02	G12	0.00547557	0.0504136
WHG	1	0.01	44000	15	200	0.075	G12	0.0425828	0.120684
Anatolia_EF	0	0.01	44000	54	200	0.27	G12	0.209803	0.337153
CentralEurope_EF	0	0.01	44000	33	200	0.165	G12	0.116383	0.223843
CentralEurope_LNBA	0	0.01	44000	26	200	0.13	G12	0.0867084	0.184652
Modern_EUR	0	0.01	44000	19	200	0.095	G12	0.0581696	0.144377
Steppe	0	0.01	44000	2	200	0.01	G12	0.00121335	0.0356547
WHG	0	0.01	44000	21	200	0.105	G12	0.0661812	0.156019
Anatolia_EF	1	0.02	44000	92	200	0.46	G12	0.389479	0.531724
CentralEurope_EF	1	0.02	44000	81	200	0.405	G12	0.336335	0.476525
CentralEurope_LNBA	1	0.02	44000	96	200	0.48	G12	0.409014	0.551588
Modern_EUR	1	0.02	44000	117	200	0.585	G12	0.513375	0.654066
Steppe	1	0.02	44000	3	200	0.015	G12	0.00310411	0.0432083
WHG	1	0.02	44000	27	200	0.135	G12	0.0908871	0.190309
Anatolia_EF	0	0.02	44000	125	200	0.625	G12	0.553949	0.692286
CentralEurope_EF	0	0.02	44000	108	200	0.54	G12	0.468276	0.610521
CentralEurope_LNBA	0	0.02	44000	108	200	0.54	G12	0.468276	0.610521
Modern_EUR	0	0.02	44000	92	200	0.46	G12	0.389479	0.531724
Steppe	0	0.02	44000	2	200	0.01	G12	0.00121335	0.0356547
WHG	0	0.02	44000	38	200	0.19	G12	0.138103	0.251332
Anatolia_EF	1	0.1	44000	197	200	0.985	G12	0.956792	0.996896
CentralEurope_EF	1	0.1	44000	194	200	0.97	G12	0.935849	0.988913
CentralEurope_LNBA	1	0.1	44000	200	200	1	G12	0.981725	1
Modern_EUR	1	0.1	44000	197	200	0.985	G12	0.956792	0.996896
Steppe	1	0.1	44000	8	200	0.04	G12	0.0174248	0.077292
WHG	1	0.1	44000	116	200	0.58	G12	0.508336	0.649256
Anatolia_EF	0	0.1	44000	199	200	0.995	G12	0.972458	0.999873
CentralEurope_EF	0	0.1	44000	196	200	0.98	G12	0.949586	0.994524
CentralEurope_LNBA	0	0.1	44000	197	200	0.985	G12	0.956792	0.996896
Modern_EUR	0	0.1	44000	192	200	0.96	G12	0.922708	0.982575
Steppe	0	0.1	44000	0	200	0	G12	0	0.0182753
WHG	0	0.1	44000	133	200	0.665	G12	0.595003	0.730021
Anatolia_EF	1	0.01	55000	42	200	0.21	G12	0.15574	0.273069
CentralEurope_EF	1	0.01	55000	42	200	0.21	G12	0.15574	0.273069
CentralEurope_LNBA	1	0.01	55000	62	200	0.31	G12	0.246658	0.379077
Modern_EUR	1	0.01	55000	26	200	0.13	G12	0.0867084	0.184652
Steppe	1	0.01	55000	35	200	0.175	G12	0.125024	0.234884
WHG	1	0.01	55000	11	200	0.055	G12	0.0277722	0.0962776
Anatolia_EF	0	0.01	55000	51	200	0.255	G12	0.196141	0.321275
CentralEurope_EF	0	0.01	55000	45	200	0.225	G12	0.169103	0.28924
CentralEurope_LNBA	0	0.01	55000	70	200	0.35	G12	0.284071	0.420451
Modern_EUR	0	0.01	55000	34	200	0.17	G12	0.120696	0.229372
Steppe	0	0.01	55000	40	200	0.2	G12	0.146894	0.262226
WHG	0	0.01	55000	2	200	0.01	G12	0.00121335	0.0356547
Anatolia_EF	1	0.02	55000	109	200	0.545	G12	0.473259	0.615387
CentralEurope_EF	1	0.02	55000	109	200	0.545	G12	0.473259	0.615387
CentralEurope_LNBA	1	0.02	55000	149	200	0.745	G12	0.678725	0.803859
Modern_EUR	1	0.02	55000	100	200	0.5	G12	0.428658	0.571342
Steppe	1	0.02	55000	95	200	0.475	G12	0.40412	0.546632
WHG	1	0.02	55000	23	200	0.115	G12	0.0743134	0.167547
Anatolia_EF	0	0.02	55000	107	200	0.535	G12	0.4633	0.605647
CentralEurope_EF	0	0.02	55000	103	200	0.515	G12	0.443464	0.586085
CentralEurope_LNBA	0	0.02	55000	141	200	0.705	G12	0.636577	0.767231
Modern_EUR	0	0.02	55000	91	200	0.455	G12	0.384613	0.526741
Steppe	0	0.02	55000	94	200	0.47	G12	0.399233	0.54167
WHG	0	0.02	55000	25	200	0.125	G12	0.0825523	0.178974
Anatolia_EF	1	0.1	55000	193	200	0.965	G12	0.929219	0.985814
CentralEurope_EF	1	0.1	55000	191	200	0.955	G12	0.916297	0.97922
CentralEurope_LNBA	1	0.1	55000	197	200	0.985	G12	0.956792	0.996896
Modern_EUR	1	0.1	55000	192	200	0.96	G12	0.922708	0.982575
Steppe	1	0.1	55000	190	200	0.95	G12	0.909972	0.975766
WHG	1	0.1	55000	119	200	0.595	G12	0.523475	0.663665
Anatolia_EF	0	0.1	55000	194	200	0.97	G12	0.935849	0.988913
CentralEurope_EF	0	0.1	55000	188	200	0.94	G12	0.897538	0.968616
CentralEurope_LNBA	0	0.1	55000	196	200	0.98	G12	0.949586	0.994524
Modern_EUR	0	0.1	55000	185	200	0.925	G12	0.879316	0.957417
Steppe	0	0.1	55000	187	200	0.935	G12	0.891413	0.964939
WHG	0	0.1	55000	117	200	0.585	G12	0.513375	0.654066

[truncated: 18 more sheets: SI Table 10, SI Table 11, SI Table 12, SI Table 13, SI Table 14, SI Table 15, SI Table 16, SI Table 17, SI Table 18, SI Table 19, SI Table 20, SI Table 21, SI Table 22, SI Table 23, SI Table 24, SI Table 25, SI Table 26, SI Table 27]
